# Supplementary material for: 4-Hy­droxy­indan-1-one
Source: Acta Crystallogr Sect E Struct Rep Online. 2012 Oct 10;68(Pt 11):o3097. doi: 10.1107/S1600536812041669 (PMC3515198; doi:10.1107/S1600536812041669)
Supplement: Supplementary file 1 [file e-68-o3097-sup1.cif]

##############################################################################
#                                                                            #
# This CIF contains the data in a paper accepted for publication in          #
# Acta Crystallographica Section E. It conforms to the requirements of       #
# Notes for Authors for Acta Crystallographica Section E, and has been       #
# peer reviewed under the auspices of the IUCr Commission on Journals.       #
#                                                                            #
# Full details of the Crystallographic Information File format               #
# are given in the paper "The Crystallographic Information File (CIF):       #
# a New Standard Archive File for Crystallography" by S. R. Hall, F. H.      #
# Allen and I. D. Brown [Acta Cryst. (1991), A47, 655-685].                  #
#                                                                            #
# The current version of the core CIF dictionary is obtainable from          #
# ftp://ftp.iucr.org/pub/cif_core.dic.                                       #
#                                                                            #
# Software is freely available for graphical display of the structure(s)     #
# in this CIF. For information consult the CIF software page                 #
# http://www.iucr.org/resources/cif/software.                                #
#                                                                            #
# This file may be used for bona fide research purposes within the           #
# scientific community so long as proper attribution is given to the journal # 
# article from which it was obtained.                                        #
#                                                                            #
##############################################################################
data_global
_audit_creation_method     SHELXL-97
_journal_date_recd_electronic     2012-10-02
_journal_date_accepted     2012-10-05
_journal_name_full     'Acta Crystallographica, Section E'
_journal_year     2012
_journal_volume     68
_journal_issue     11
_journal_page_first     o3097
_journal_page_last     o3097
_journal_paper_category     QO
_journal_paper_doi     10.1107/S1600536812041669
_journal_coeditor_code     XU5628
_publ_contact_author_name     'Professor Kew-Yu Chen'
_publ_contact_author_address
;
  Department of Chemical Engineering, Feng Chia University,
 40724 Taichung, Taiwan
;
_publ_contact_author_email     kyuchen@fcu.edu.tw
_publ_contact_author_fax     '886-4-24510890'
_publ_contact_author_phone     '886-4-24517250x3683'
_publ_section_title
;
4-Hydroxyindan-1-one
;
loop_
    _publ_author_name
    _publ_author_address
    'Che-Wei Chang'
;
Department of Chemical Engineering, Feng Chia University,
 40724 Taichung, Taiwan
;
    'Sin-Kai Fang'
;
Department of Chemical Engineering, Feng Chia University,
 40724 Taichung, Taiwan
;
    'Ming-Hui Luo'
;
Department of Chemical Engineering, Feng Chia University,
 40724 Taichung, Taiwan
;
    'Hsing-Yang Tsai'
;
Department of Chemical Engineering, Feng Chia University,
 40724 Taichung, Taiwan
;
    'Kew-Yu Chen'
;
Department of Chemical Engineering, Feng Chia University,
 40724 Taichung, Taiwan
;
data_I
_chemical_name_systematic
;
4-Hydroxyindan-1-one
;
_chemical_name_common     ?
_chemical_formula_moiety     'C9 H8 O2'
_chemical_formula_sum     'C9 H8 O2'
_chemical_formula_iupac     'C9 H8 O2'
_chemical_formula_weight     148.15
_chemical_melting_point     ?
_symmetry_cell_setting     monoclinic
_symmetry_space_group_name_H-M     'C 2/c'
_symmetry_space_group_name_Hall     '-C 2yc'
loop_
    _symmetry_equiv_pos_as_xyz
    'x, y, z'
    '-x, y, -z+1/2'
    'x+1/2, y+1/2, z'
    '-x+1/2, y+1/2, -z+1/2'
    '-x, -y, -z'
    'x, -y, z-1/2'
    '-x+1/2, -y+1/2, -z'
    'x+1/2, -y+1/2, z-1/2'
_cell_length_a     13.5890(6)
_cell_length_b     8.6160(3)
_cell_length_c     13.9435(6)
_cell_angle_alpha     90.00
_cell_angle_beta     116.738(6)
_cell_angle_gamma     90.00
_cell_volume     1457.98(13)
_cell_formula_units_Z     8
_cell_measurement_reflns_used     3232
_cell_measurement_theta_min     2.8162
_cell_measurement_theta_max     29.1735
_cell_measurement_temperature     297(2)
_exptl_crystal_description     parallelepiped
_exptl_crystal_colour     colorless
_exptl_crystal_size_max     0.63
_exptl_crystal_size_mid     0.60
_exptl_crystal_size_min     0.38
_exptl_crystal_density_diffrn     1.350
_exptl_crystal_density_meas     ?
_exptl_crystal_density_method     'not measured'
_exptl_crystal_F_000     624
_exptl_absorpt_coefficient_mu     0.095
_exptl_absorpt_correction_type     none
_exptl_absorpt_process_details     ?
_exptl_absorpt_correction_T_min     ?
_exptl_absorpt_correction_T_max     ?
_exptl_special_details     ?
_diffrn_ambient_temperature     297(2)
_diffrn_radiation_type     MoK\a
_diffrn_radiation_wavelength     0.71073
_diffrn_radiation_monochromator     graphite
_diffrn_measurement_device_type     'Bruker SMART CCD detector'
_diffrn_measurement_method     '\w scans'
_diffrn_detector_area_resol_mean     ?
_diffrn_reflns_number     6305
_diffrn_reflns_av_R_equivalents     0.0184
_diffrn_reflns_av_sigmaI/netI     0.0243
_diffrn_reflns_theta_min     2.90
_diffrn_reflns_theta_max     29.19
_diffrn_reflns_theta_full     26.00
_diffrn_measured_fraction_theta_max     0.911
_diffrn_measured_fraction_theta_full     0.998
_diffrn_reflns_limit_h_min     -18
_diffrn_reflns_limit_h_max     18
_diffrn_reflns_limit_k_min     -11
_diffrn_reflns_limit_k_max     11
_diffrn_reflns_limit_l_min     -19
_diffrn_reflns_limit_l_max     18
_refine_special_details
;
Refinement of <i>F</i>^2^ against ALL reflections. The weighted <i>R</i>-factor
<i>wR</i> and goodness of fit <i>S</i> are based on <i>F</i>^2^, conventional
<i>R</i>-factors <i>R</i> are based on <i>F</i>, with <i>F</i> set to zero for
negative <i>F</i>^2^. The threshold expression of <i>F</i>^2^ >
\s(<i>F</i>^2^) is used only for calculating <i>R</i>-factors(gt) <i>etc</i>.
and is not relevant to the choice of reflections for refinement.
<i>R</i>-factors based on <i>F</i>^2^ are statistically about twice as large
as those based on <i>F</i>, and <i>R</i>- factors based on ALL data will be
even larger.
;
_reflns_number_total     1794
_reflns_number_gt     1289
_reflns_threshold_expression     >2sigma(I)
_refine_ls_structure_factor_coef     Fsqd
_refine_ls_matrix_type     full
_refine_ls_R_factor_all     0.0570
_refine_ls_R_factor_gt     0.0399
_refine_ls_wR_factor_gt     0.1100
_refine_ls_wR_factor_ref     0.1150
_refine_ls_goodness_of_fit_ref     1.059
_refine_ls_restrained_S_all     1.059
_refine_ls_number_reflns     1794
_refine_ls_number_parameters     104
_refine_ls_number_restraints     0
_refine_ls_hydrogen_treatment     mixed
_refine_ls_weighting_scheme     calc
_refine_ls_weighting_details
         'calc w=1/[\s^2^(Fo^2^)+(0.0704P)^2^+0.0000P] where P=(Fo^2^+2Fc^2^)/3'
_atom_sites_solution_hydrogens     geom
_atom_sites_solution_primary     direct
_atom_sites_solution_secondary     difmap
_refine_ls_shift/su_max     0.001
_refine_ls_shift/su_mean     0.000
_refine_diff_density_max     0.209
_refine_diff_density_min     -0.151
_refine_ls_extinction_method     none
_refine_ls_extinction_coef     ?
loop_
    _atom_type_symbol
    _atom_type_description
    _atom_type_scat_dispersion_real
    _atom_type_scat_dispersion_imag
    _atom_type_scat_source
    C C 0.0033 0.0016 'International Tables Vol C Tables 4.2.6.8 and 6.1.1.4'
    H H 0.0000 0.0000 'International Tables Vol C Tables 4.2.6.8 and 6.1.1.4'
    O O 0.0106 0.0060 'International Tables Vol C Tables 4.2.6.8 and 6.1.1.4'
_computing_data_collection     'SMART (Bruker, 2005)'
_computing_cell_refinement     'SAINT (Bruker, 2005)'
_computing_data_reduction     'SAINT (Bruker, 2005)'
_computing_structure_solution     'SHELXS97 (Sheldrick, 2008)'
_computing_structure_refinement     'SHELXL97 (Sheldrick, 2008)'
_computing_molecular_graphics     'ORTEP-3 for Windows (Farrugia, 1997)'
_computing_publication_material
                                   'WinGX publication routines (Farrugia, 1999)'
loop_
    _atom_site_type_symbol
    _atom_site_label
    _atom_site_fract_x
    _atom_site_fract_y
    _atom_site_fract_z
    _atom_site_U_iso_or_equiv
    _atom_site_adp_type
    _atom_site_calc_flag
    _atom_site_refinement_flags
    _atom_site_occupancy
    _atom_site_symmetry_multiplicity
    _atom_site_disorder_assembly
    _atom_site_disorder_group
    O O1 0.21183(9) 0.05958(13) 0.03489(8) 0.0607(3) Uani d . 1 1 . .
    H H1A 0.1454(17) 0.116(3) 0.0012(17) 0.101(6) Uiso d . 1 1 . .
    O O2 0.51759(9) -0.29276(13) -0.06930(10) 0.0714(4) Uani d . 1 1 . .
    C C1 0.24288(9) 0.01208(14) -0.04004(9) 0.0373(3) Uani d . 1 1 . .
    C C2 0.18722(10) 0.05169(14) -0.14805(10) 0.0405(3) Uani d . 1 1 . .
    H H2A 0.1252 0.1147 -0.1716 0.049 Uiso calc R 1 1 . .
    C C3 0.22258(10) -0.00108(14) -0.22117(9) 0.0414(3) Uani d . 1 1 . .
    H H3A 0.1839 0.0273 -0.2930 0.050 Uiso calc R 1 1 . .
    C C4 0.31337(10) -0.09427(14) -0.18965(10) 0.0404(3) Uani d . 1 1 . .
    H H4A 0.3372 -0.1300 -0.2386 0.049 Uiso calc R 1 1 . .
    C C5 0.36864(9) -0.13348(13) -0.08148(9) 0.0350(3) Uani d . 1 1 . .
    C C6 0.33542(9) -0.08162(13) -0.00686(9) 0.0341(3) Uani d . 1 1 . .
    C C7 0.40960(11) -0.13665(16) 0.10481(10) 0.0470(3) Uani d . 1 1 . .
    H H7A 0.3686 -0.1952 0.1343 0.056 Uiso calc R 1 1 . .
    H H7B 0.4457 -0.0499 0.1519 0.056 Uiso calc R 1 1 . .
    C C8 0.49369(11) -0.24025(16) 0.09019(12) 0.0499(4) Uani d . 1 1 . .
    H H8A 0.5681 -0.2036 0.1346 0.060 Uiso calc R 1 1 . .
    H H8B 0.4879 -0.3465 0.1100 0.060 Uiso calc R 1 1 . .
    C C9 0.46657(10) -0.23041(14) -0.02658(11) 0.0445(3) Uani d . 1 1 . .
loop_
    _atom_site_aniso_label
    _atom_site_aniso_U_11
    _atom_site_aniso_U_22
    _atom_site_aniso_U_33
    _atom_site_aniso_U_12
    _atom_site_aniso_U_13
    _atom_site_aniso_U_23
    O1 0.0637(7) 0.0832(8) 0.0452(6) 0.0363(6) 0.0333(5) 0.0071(5)
    O2 0.0529(6) 0.0864(8) 0.0794(8) 0.0316(6) 0.0337(6) -0.0066(6)
    C1 0.0363(6) 0.0424(6) 0.0357(6) 0.0098(5) 0.0186(5) 0.0002(5)
    C2 0.0350(6) 0.0421(7) 0.0416(7) 0.0121(5) 0.0149(5) 0.0066(5)
    C3 0.0460(7) 0.0437(7) 0.0305(6) 0.0028(5) 0.0135(5) 0.0024(5)
    C4 0.0442(7) 0.0446(7) 0.0373(6) 0.0016(5) 0.0226(6) -0.0067(5)
    C5 0.0305(6) 0.0354(6) 0.0398(6) 0.0029(5) 0.0162(5) -0.0040(4)
    C6 0.0315(6) 0.0365(6) 0.0327(6) 0.0047(5) 0.0130(5) -0.0003(4)
    C7 0.0428(7) 0.0557(8) 0.0357(7) 0.0110(6) 0.0118(6) 0.0040(5)
    C8 0.0353(7) 0.0491(7) 0.0532(8) 0.0116(6) 0.0091(6) 0.0054(6)
    C9 0.0329(6) 0.0425(7) 0.0559(8) 0.0069(5) 0.0181(6) -0.0051(6)
_geom_special_details
;
All e.s.d.'s (except the e.s.d. in the dihedral angle between two l.s. planes)
are estimated using the full covariance matrix. The cell e.s.d.'s are taken
into account individually in the estimation of e.s.d.'s in distances, angles
and torsion angles; correlations between e.s.d.'s in cell parameters are only
used when they are defined by crystal symmetry. An approximate (isotropic)
treatment of cell e.s.d.'s is used for estimating e.s.d.'s involving l.s.
planes.
;
loop_
    _geom_bond_atom_site_label_1
    _geom_bond_atom_site_label_2
    _geom_bond_site_symmetry_2
    _geom_bond_distance
    _geom_bond_publ_flag
    O1 C1 . 1.3542(13) ?
    O1 H1A . 0.94(2) ?
    O2 C9 . 1.2229(14) ?
    C1 C6 . 1.3869(15) ?
    C1 C2 . 1.3899(17) ?
    C2 C3 . 1.3848(16) ?
    C2 H2A . 0.9300 ?
    C3 C4 . 1.3683(16) ?
    C3 H3A . 0.9300 ?
    C4 C5 . 1.3906(16) ?
    C4 H4A . 0.9300 ?
    C5 C6 . 1.3814(15) ?
    C5 C9 . 1.4622(16) ?
    C6 C7 . 1.5011(16) ?
    C7 C8 . 1.5341(18) ?
    C7 H7A . 0.9700 ?
    C7 H7B . 0.9700 ?
    C8 C9 . 1.501(2) ?
    C8 H8A . 0.9700 ?
    C8 H8B . 0.9700 ?
loop_
    _geom_angle_atom_site_label_1
    _geom_angle_atom_site_label_2
    _geom_angle_atom_site_label_3
    _geom_angle_site_symmetry_1
    _geom_angle_site_symmetry_3
    _geom_angle
    _geom_angle_publ_flag
    C1 O1 H1A . . 109.4(12) ?
    O1 C1 C6 . . 117.97(10) ?
    O1 C1 C2 . . 123.73(11) ?
    C6 C1 C2 . . 118.30(10) ?
    C1 C2 C3 . . 121.15(11) ?
    C1 C2 H2A . . 119.4 ?
    C3 C2 H2A . . 119.4 ?
    C4 C3 C2 . . 121.17(11) ?
    C4 C3 H3A . . 119.4 ?
    C2 C3 H3A . . 119.4 ?
    C3 C4 C5 . . 117.38(10) ?
    C3 C4 H4A . . 121.3 ?
    C5 C4 H4A . . 121.3 ?
    C4 C5 C6 . . 122.57(10) ?
    C4 C5 C9 . . 128.81(10) ?
    C6 C5 C9 . . 108.63(10) ?
    C1 C6 C5 . . 119.44(10) ?
    C1 C6 C7 . . 127.94(10) ?
    C5 C6 C7 . . 112.62(10) ?
    C6 C7 C8 . . 103.81(10) ?
    C6 C7 H7A . . 111.0 ?
    C8 C7 H7A . . 111.0 ?
    C6 C7 H7B . . 111.0 ?
    C8 C7 H7B . . 111.0 ?
    H7A C7 H7B . . 109.0 ?
    C9 C8 C7 . . 106.09(10) ?
    C9 C8 H8A . . 110.5 ?
    C7 C8 H8A . . 110.5 ?
    C9 C8 H8B . . 110.5 ?
    C7 C8 H8B . . 110.5 ?
    H8A C8 H8B . . 108.7 ?
    O2 C9 C5 . . 125.30(13) ?
    O2 C9 C8 . . 125.95(12) ?
    C5 C9 C8 . . 108.75(10) ?
loop_
    _geom_hbond_atom_site_label_D
    _geom_hbond_atom_site_label_H
    _geom_hbond_atom_site_label_A
    _geom_hbond_site_symmetry_A
    _geom_hbond_distance_DH
    _geom_hbond_distance_HA
    _geom_hbond_distance_DA
    _geom_hbond_angle_DHA
    O1 H1A O2 3_455 0.94(2) 1.75(2) 2.6918(18) 175(2)
    C2 H2A O2 3_455 0.93 2.59 3.255(2) 129
