# Supplementary material for: 4-Hy­droxy­indan-1-one
Source: Acta Crystallogr Sect E Struct Rep Online. 2012 Oct 10;68(Pt 11):o3097. doi: 10.1107/S1600536812041669 (PMC3515198; doi:10.1107/S1600536812041669)
Supplement: Supplementary file 2 [file e-68-o3097-Isup2.hkl]

# 
# h,k,l, Fc-squared, Fo-squared, sigma(Fo-squared) and status flag 
# 
data_I
_shelx_title ' 4hi in C2/c' 
_shelx_refln_list_code          4 
_shelx_F_calc_maximum       96.10 
_exptl_crystal_F_000       624.00 
_reflns_d_resolution_high  0.7286 
 
loop_ 
 _symmetry_equiv_pos_as_xyz 
 'x, y, z' 
 '-x, y, -z+1/2' 
 'x+1/2, y+1/2, z' 
 '-x+1/2, y+1/2, -z+1/2' 
 '-x, -y, -z' 
 'x, -y, z-1/2' 
 '-x+1/2, -y+1/2, -z' 
 'x+1/2, -y+1/2, z-1/2' 
 
_cell_length_a    13.5890 
_cell_length_b     8.6160 
_cell_length_c    13.9435 
_cell_angle_alpha  90.000 
_cell_angle_beta  116.738 
_cell_angle_gamma  90.000 
 
_shelx_F_squared_multiplier     1.000 
 
loop_ 
 _refln_index_h 
 _refln_index_k 
 _refln_index_l 
 _refln_F_squared_calc 
 _refln_F_squared_meas 
 _refln_F_squared_sigma 
 _refln_observed_status 
   2   0   0     2876.88     2853.06     39.77 o 
   4   0   0     7984.67     7906.72    161.93 o 
   6   0   0     3348.88     3413.71     12.05 o 
   8   0   0      139.40      123.60      3.49 o 
  10   0   0      295.82      289.52      6.85 o 
  12   0   0       34.39       28.65      7.49 o 
  14   0   0       22.57       11.05      9.89 o 
   1   1   0      852.80      897.76      5.74 o 
   3   1   0       18.38       12.98      1.06 o 
   5   1   0     6251.82     6681.46     16.33 o 
   7   1   0     1925.02     2143.99     10.69 o 
   9   1   0     1018.19     1042.77      6.28 o 
  11   1   0      116.10      123.38      3.68 o 
  13   1   0        3.27        2.76      5.83 o 
  15   1   0        0.06       -0.51      6.34 o 
   0   2   0     2339.81     2405.46      6.28 o 
   4   2   0      179.83      202.21      2.20 o 
   6   2   0     1278.95     1321.49      5.78 o 
   8   2   0      934.30      899.74      5.95 o 
  10   2   0       18.51       16.44      2.29 o 
  12   2   0        6.91        1.06      3.96 o 
  14   2   0        6.94        2.57      6.57 o 
   1   3   0     1603.49     1693.84      5.10 o 
   3   3   0     6697.13     7153.90     27.14 o 
   5   3   0       78.30       86.38      4.30 o 
   7   3   0      919.40      956.21      7.08 o 
   9   3   0      116.94      136.27      2.78 o 
  11   3   0       42.32       35.62      4.60 o 
  13   3   0        1.22        3.32      4.50 o 
  15   3   0        2.08       10.56      7.97 o 
   0   4   0      884.50      921.76      6.68 o 
   2   4   0      180.48      193.42      3.11 o 
   4   4   0     7680.77     8082.79     34.40 o 
   6   4   0        3.38        4.28      1.36 o 
   8   4   0       94.56       78.95      5.01 o 
  10   4   0       10.95        6.75      3.86 o 
  12   4   0        0.20        3.86      4.33 o 
  14   4   0       17.67        8.75      4.63 o 
   1   5   0      764.44      801.84      5.21 o 
   3   5   0      999.32     1129.79      6.16 o 
   5   5   0      506.71      489.49      4.41 o 
   7   5   0        0.09       -1.47      1.97 o 
   9   5   0        0.25        1.93      3.90 o 
  11   5   0       19.53       18.91      4.21 o 
  13   5   0       23.61       25.91      4.69 o 
   0   6   0      463.46      472.95      4.49 o 
   2   6   0      146.59      146.57      2.03 o 
   4   6   0        4.18        8.22      2.27 o 
   6   6   0      914.73      882.17      8.12 o 
   8   6   0      316.49      262.15      8.36 o 
  10   6   0       11.86        5.38      3.83 o 
  12   6   0        0.89        1.31      5.46 o 
   1   7   0        6.43        7.61      1.86 o 
   3   7   0        1.89        4.25      1.83 o 
   5   7   0      225.27      226.27      4.13 o 
   7   7   0        0.34        2.53      4.86 o 
   9   7   0       42.21       36.94      6.20 o 
  11   7   0        1.66       -0.39      5.89 o 
   0   8   0      248.47      232.05      8.29 o 
   2   8   0       31.13       29.42      4.33 o 
   4   8   0       15.48       12.57      3.04 o 
   6   8   0      149.70      135.06      7.19 o 
   8   8   0      183.35      136.90      7.77 o 
  10   8   0       29.13       22.34      6.03 o 
  12   8   0        1.86        6.05      8.89 o 
   1   9   0       83.91       89.45      7.71 o 
   3   9   0        2.38        2.54      4.35 o 
   5   9   0       51.69       60.08      7.26 o 
   7   9   0        3.92       10.11      6.86 o 
   0  10   0        0.04        2.85      8.28 o 
   2  10   0       77.08       68.96      5.83 o 
   4  10   0       34.70       48.54      7.36 o 
   6  10   0       10.73        6.62      6.71 o 
   1  11   0       27.63       27.45      6.92 o 
   3  11   0       53.16       41.40     10.81 o 
 -15   1   1        1.38        0.75      6.31 o 
 -13   1   1      136.02      138.49      7.75 o 
 -11   1   1        3.65        4.76      2.29 o 
  -9   1   1      213.95      236.40      2.53 o 
  -7   1   1       31.86       33.48      1.47 o 
  -5   1   1     2171.77     2423.87      8.67 o 
  -3   1   1     9234.65     8754.05     75.73 o 
  -1   1   1      639.17      565.03      3.49 o 
   1   1   1     1298.07     1366.90      4.20 o 
   3   1   1      505.87      498.59      4.12 o 
   5   1   1        2.71        1.18      1.37 o 
   7   1   1       82.99       99.55      2.70 o 
   9   1   1        1.71        0.64      2.12 o 
  11   1   1       21.84       20.46      4.06 o 
  13   1   1       29.77       32.19      6.61 o 
 -14   2   1       12.46       15.39      6.27 o 
 -12   2   1      142.42      132.05      5.44 o 
 -10   2   1      139.73      141.32      2.90 o 
  -8   2   1       18.37       20.80      1.42 o 
  -6   2   1       28.29       42.11      3.03 o 
  -4   2   1     1139.21     1118.42      5.11 o 
   0   2   1        0.41        1.77      0.70 o 
   2   2   1     6234.32     6433.58     36.87 o 
   4   2   1     1441.79     1519.31      8.59 o 
   6   2   1      479.14      510.91      5.39 o 
   8   2   1        0.30        1.24      1.58 o 
  10   2   1        4.02        4.81      2.41 o 
  12   2   1        9.01        9.83      4.15 o 
  14   2   1       10.43       12.79      6.07 o 
 -15   3   1       25.38       14.24      6.79 o 
 -13   3   1       92.57       78.56      7.48 o 
 -11   3   1      586.17      556.19      8.77 o 
  -9   3   1       21.05       16.40      3.73 o 
  -7   3   1       35.91       40.73      3.27 o 
  -5   3   1     4040.73     4289.34     14.76 o 
  -3   3   1     7729.32     8187.02     19.41 o 
  -1   3   1      597.13      545.57      2.31 o 
   1   3   1       66.57       98.92      1.39 o 
   3   3   1        0.66        4.37      1.52 o 
   5   3   1      134.05      168.21      2.24 o 
   7   3   1       67.51       54.63      2.07 o 
   9   3   1        6.98        7.15      1.91 o 
  11   3   1        4.16        9.18      4.09 o 
  13   3   1        1.64        0.14      4.63 o 
 -14   4   1       24.86       25.39      4.90 o 
 -12   4   1       43.70       42.35      4.80 o 
 -10   4   1      409.35      342.60      7.84 o 
  -8   4   1      275.53      299.71      6.06 o 
  -6   4   1      171.04      139.79      2.95 o 
  -4   4   1     3783.42     3828.41      9.07 o 
  -2   4   1      281.71      256.23      1.99 o 
   0   4   1      181.97      167.49      1.54 o 
   2   4   1     1079.95     1127.67      4.45 o 
   4   4   1     1752.48     1858.69      7.68 o 
   6   4   1      280.68      283.74      5.40 o 
   8   4   1       18.82       17.27      2.55 o 
  10   4   1       69.01       55.92      4.88 o 
  12   4   1        1.44        3.87      4.51 o 
  14   4   1        0.30        0.21      5.64 o 
 -15   5   1       49.43       68.83      9.90 o 
 -13   5   1      125.34      115.38      6.11 o 
 -11   5   1      162.62      134.91      5.73 o 
  -9   5   1      341.50      322.69      6.75 o 
  -7   5   1      725.33      736.06      8.35 o 
  -5   5   1        1.70        2.93      1.78 o 
  -3   5   1      370.18      362.73      3.10 o 
  -1   5   1     1346.59     1420.95      8.62 o 
   1   5   1     1000.26     1045.61      5.89 o 
   3   5   1        0.08       -0.23      2.15 o 
   5   5   1        3.20        2.34      1.99 o 
   7   5   1        9.33       12.21      2.31 o 
   9   5   1        2.17        4.16      5.38 o 
  11   5   1        6.01        4.48      4.04 o 
  13   5   1        0.25        2.36      4.84 o 
 -14   6   1        0.71        2.57      8.04 o 
 -12   6   1       69.68       63.56      6.80 o 
 -10   6   1       30.91       36.93      4.12 o 
  -8   6   1       91.96       73.50      4.33 o 
  -6   6   1     1874.42     1846.00     11.57 o 
  -4   6   1       14.88       10.08      1.39 o 
  -2   6   1       54.41       58.26      1.28 o 
   0   6   1      464.20      467.63      3.05 o 
   2   6   1        4.20        4.56      1.64 o 
   4   6   1       85.30       85.66      3.01 o 
   6   6   1      106.10      112.13      3.80 o 
   8   6   1       50.63       40.93      5.58 o 
  10   6   1        3.89        6.14      4.09 o 
  12   6   1       48.86       42.26      6.72 o 
 -13   7   1       82.44      141.44     13.12 o 
 -11   7   1       52.02       44.16      6.67 o 
  -9   7   1        7.97       13.24      5.39 o 
  -7   7   1      185.34      183.65     16.69 o 
  -5   7   1       15.09       16.12      3.10 o 
  -3   7   1       41.62       38.58      2.07 o 
  -1   7   1      508.78      531.78      7.76 o 
   1   7   1      375.30      376.42      4.01 o 
   3   7   1       73.86       77.68      2.95 o 
   5   7   1        2.03        5.75      2.53 o 
   7   7   1       50.05       50.97      4.45 o 
   9   7   1        0.24       -1.06      5.20 o 
  11   7   1        4.87        6.19      5.98 o 
 -12   8   1        0.05        7.26      8.67 o 
 -10   8   1        1.42        4.36      5.44 o 
  -8   8   1      307.34      270.16      9.38 o 
  -6   8   1       67.82       67.35      6.61 o 
  -4   8   1        6.90        8.64      2.94 o 
  -2   8   1      126.26      125.84      5.57 o 
   0   8   1       57.57       56.42      4.25 o 
   2   8   1       36.16       36.94      4.32 o 
   4   8   1        1.16        1.96      2.91 o 
   6   8   1       89.79       73.22      3.98 o 
   8   8   1        6.33       10.39      4.46 o 
  10   8   1       10.59        4.84      8.08 o 
  -9   9   1       33.28       33.04      9.91 o 
  -7   9   1       46.61       34.51      6.39 o 
  -5   9   1       93.60       86.50      7.23 o 
  -3   9   1      159.31      152.07      6.29 o 
  -1   9   1        0.14        1.20      4.18 o 
   1   9   1       44.34       42.54      4.85 o 
   3   9   1       64.89       64.72      5.01 o 
   5   9   1        0.10        0.62      5.40 o 
   7   9   1        4.57        5.36      6.41 o 
  -6  10   1        0.45        4.26      6.10 o 
  -4  10   1      112.14      111.40      8.52 o 
  -2  10   1        8.25        7.53      4.93 o 
   0  10   1        3.79        3.76      5.52 o 
   2  10   1        4.90        1.22      4.41 o 
   4  10   1       35.66       30.13      6.35 o 
  -3  11   1        2.41       -1.42      8.56 o 
  -1  11   1       14.02        9.18      6.12 o 
   1  11   1        0.48        3.19      6.16 o 
 -16   0   2       39.83       26.75     10.41 o 
 -14   0   2      361.62      373.69     15.95 o 
 -12   0   2       81.37       78.50      3.43 o 
 -10   0   2      139.63      152.60      3.77 o 
  -8   0   2     1547.04     1589.00      9.83 o 
  -6   0   2        2.05        5.39      1.31 o 
  -4   0   2      139.92      136.23      2.18 o 
  -2   0   2     1821.85     1860.92      9.48 o 
   2   0   2     3900.78     3841.01     12.93 o 
   4   0   2     5145.84     5392.07     13.17 o 
   6   0   2     1116.92     1293.68     12.21 o 
   8   0   2      357.18      331.64      9.31 o 
  10   0   2      174.84      166.48      6.36 o 
  12   0   2      242.49      251.24     14.08 o 
  14   0   2       61.22       62.08     10.67 o 
 -15   1   2      179.20      169.00      9.03 o 
 -13   1   2       46.21       48.92      6.81 o 
 -11   1   2        0.14        0.56      1.53 o 
  -9   1   2        6.95       10.17      1.27 o 
  -7   1   2     1520.02     1566.90      4.41 o 
  -5   1   2     2302.61     2437.37     11.80 o 
  -3   1   2     3199.87     3157.88     15.24 o 
  -1   1   2     7271.66     6969.11     86.69 o 
   1   1   2     2857.03     2850.91      5.90 o 
   3   1   2      219.29      190.20      2.13 o 
   5   1   2       16.21       21.22      2.03 o 
   7   1   2        1.43        4.59      2.14 o 
   9   1   2      228.51      223.27      5.24 o 
  11   1   2       14.72       18.81      4.14 o 
  13   1   2        6.03       11.89      6.22 o 
 -16   2   2       94.20      118.85     11.15 o 
 -14   2   2       39.22       29.27      6.49 o 
 -12   2   2      344.81      327.10      7.08 o 
 -10   2   2        1.46        1.77      3.40 o 
  -8   2   2       63.74       75.82      4.57 o 
  -6   2   2      817.04      873.10      4.50 o 
  -4   2   2      422.14      445.18      5.08 o 
  -2   2   2     8016.12     7983.32     58.09 o 
   0   2   2     2330.88     2277.65     11.01 o 
   2   2   2     5222.60     5495.18     14.38 o 
   4   2   2     1514.13     1582.38      9.34 o 
   6   2   2      445.53      400.98      4.12 o 
   8   2   2       68.51       78.32      2.87 o 
  10   2   2      191.94      195.79      5.97 o 
  12   2   2        8.31        8.50      4.64 o 
  14   2   2       15.95       18.08      8.26 o 
 -15   3   2        9.59        9.33      6.96 o 
 -13   3   2      151.90      122.91      5.69 o 
 -11   3   2       35.43       29.44      4.12 o 
  -9   3   2      205.16      232.95      5.64 o 
  -7   3   2      265.40      261.58      5.09 o 
  -5   3   2     1127.03     1200.32      5.01 o 
  -3   3   2      187.04      178.57      2.22 o 
  -1   3   2      310.88      277.65      2.47 o 
   1   3   2      247.84      265.27      1.87 o 
   3   3   2      424.49      467.29      3.22 o 
   5   3   2       32.34       29.68      1.76 o 
   7   3   2      161.48      150.06      2.73 o 
   9   3   2      195.85      198.61      3.94 o 
  11   3   2       99.25       93.47      5.66 o 
  13   3   2       15.56       13.88      5.95 o 
 -16   4   2        1.85        7.84      9.07 o 
 -14   4   2       81.55       88.13      5.78 o 
 -12   4   2        0.81        2.75      3.98 o 
 -10   4   2      286.92      256.38      6.36 o 
  -8   4   2      216.74      218.39      5.25 o 
  -6   4   2        0.32        0.14      0.81 o 
  -4   4   2     3625.14     3877.75      9.37 o 
  -2   4   2      149.97      143.37      1.83 o 
   0   4   2      238.15      247.15      2.23 o 
   2   4   2     1433.48     1487.10      5.55 o 
   4   4   2       45.29       42.93      2.04 o 
   6   4   2      166.48      167.33      2.84 o 
   8   4   2       98.86      106.43      3.18 o 
  10   4   2      111.70      111.43      6.87 o 
  12   4   2        0.03       -0.86      4.43 o 
  14   4   2       75.08       85.18      7.83 o 
 -15   5   2       46.18       86.13      7.55 o 
 -13   5   2        8.00       12.01      4.59 o 
 -11   5   2       41.18       31.95      4.29 o 
  -9   5   2      278.79      243.27      6.03 o 
  -7   5   2      586.57      545.20      6.10 o 
  -5   5   2     1791.39     1752.81      8.95 o 
  -3   5   2       45.48       37.76      1.64 o 
  -1   5   2       19.86       13.75      1.87 o 
   1   5   2       38.78       35.47      1.72 o 
   3   5   2        0.25        0.75      1.59 o 
   5   5   2      221.36      203.80      4.28 o 
   7   5   2      118.60      110.72      5.23 o 
   9   5   2        0.19        1.61      4.99 o 
  11   5   2        4.37        2.11      4.11 o 
  13   5   2       70.66       70.91      6.03 o 
 -14   6   2       28.81       30.85      6.53 o 
 -12   6   2       40.50       45.75      6.30 o 
 -10   6   2       30.75       26.29      5.63 o 
  -8   6   2      164.23      153.32      4.89 o 
  -6   6   2      148.04      150.43      3.92 o 
  -4   6   2        1.03        0.75      0.69 o 
  -2   6   2       60.46       66.23      3.21 o 
   0   6   2      415.73      422.54      3.89 o 
   2   6   2        8.96       15.14      1.48 o 
   4   6   2      169.92      164.65      3.74 o 
   6   6   2       10.49       10.21      2.93 o 
   8   6   2       25.37       29.27      4.50 o 
  10   6   2        5.02        5.09      5.88 o 
  12   6   2        0.01        5.50      6.67 o 
 -13   7   2      104.06      139.63      7.33 o 
 -11   7   2       89.95      106.96      7.62 o 
  -9   7   2      541.75      459.01     11.29 o 
  -7   7   2      571.41      558.19     27.07 o 
  -5   7   2        4.47        3.08      2.99 o 
  -3   7   2      235.18      250.41      4.24 o 
  -1   7   2        5.35        6.71      2.90 o 
   1   7   2        2.64        4.63      1.89 o 
   3   7   2       19.55       17.68      2.41 o 
   5   7   2        9.43        7.33      2.65 o 
   7   7   2        9.21        8.28      3.93 o 
   9   7   2        2.25        2.10      5.10 o 
  11   7   2        0.13       -0.28      6.21 o 
 -12   8   2        3.37        5.33      8.44 o 
 -10   8   2       23.03       36.00      5.70 o 
  -8   8   2      109.08      106.99      7.54 o 
  -6   8   2       71.06       66.27      4.48 o 
  -4   8   2       58.63       58.90      3.04 o 
  -2   8   2      174.81      166.75      4.59 o 
   0   8   2        0.01        0.53      2.57 o 
   2   8   2       34.49       31.87      3.30 o 
   4   8   2       23.58       19.20      3.31 o 
   6   8   2        2.88        5.39      4.13 o 
   8   8   2        3.55        9.63      4.58 o 
  -9   9   2      127.82      136.42     12.55 o 
  -7   9   2       15.53       14.00      7.22 o 
  -5   9   2       71.71       67.30      6.50 o 
  -3   9   2        9.36       13.02      4.60 o 
  -1   9   2       71.80       66.55      5.30 o 
   1   9   2        0.06       -2.12      4.25 o 
   3   9   2       12.03       10.02      4.30 o 
   5   9   2        1.03       -1.71      5.58 o 
   7   9   2        0.05        5.68      6.60 o 
  -6  10   2        8.39       10.02      7.30 o 
  -4  10   2        7.88        3.18      6.72 o 
  -2  10   2       13.58       14.27      4.80 o 
   0  10   2       27.78       23.33      6.34 o 
   2  10   2        7.92        5.17      4.98 o 
   4  10   2        2.73        1.05      6.21 o 
  -3  11   2       30.92       39.12     10.37 o 
  -1  11   2       15.56       15.23      6.21 o 
 -15   1   3        0.69        9.92      7.33 o 
 -13   1   3      162.41      157.82      4.48 o 
 -11   1   3      249.76      247.52      5.61 o 
  -9   1   3      331.84      353.78      3.00 o 
  -7   1   3       90.32       96.11      2.23 o 
  -5   1   3       61.62       63.84      1.01 o 
  -3   1   3       15.66       19.09      1.06 o 
  -1   1   3      498.43      526.38      5.98 o 
   1   1   3        3.93        1.18      0.98 o 
   3   1   3      592.62      570.38      3.90 o 
   5   1   3        5.14        4.31      1.94 o 
   7   1   3      722.15      732.64     13.96 o 
   9   1   3        2.32       12.12      3.57 o 
  11   1   3      237.57      228.12      6.88 o 
  13   1   3       42.92       45.18     12.19 o 
 -16   2   3        7.87        4.74      5.93 o 
 -14   2   3       27.18       21.95      6.49 o 
 -12   2   3       61.88       59.09      4.13 o 
 -10   2   3      937.34      902.00     10.28 o 
  -8   2   3        1.49        0.84      2.47 o 
  -6   2   3       29.33       29.35      2.36 o 
  -4   2   3      252.20      251.83      1.78 o 
  -2   2   3      708.87      717.66      3.81 o 
   0   2   3      393.19      356.33      1.94 o 
   2   2   3     1023.81     1046.06      7.55 o 
   4   2   3      176.89      230.78      3.62 o 
   6   2   3        5.70       11.00      2.50 o 
   8   2   3      314.29      298.76      5.40 o 
  10   2   3       24.89       29.06      5.16 o 
  12   2   3      380.07      403.53     10.64 o 
 -15   3   3       96.88       85.93      7.23 o 
 -13   3   3        0.07        3.09      3.35 o 
 -11   3   3      236.66      225.86      5.93 o 
  -9   3   3        4.54        5.64      3.34 o 
  -7   3   3      640.11      659.11      5.42 o 
  -5   3   3      681.69      702.86      3.65 o 
  -3   3   3      168.65      181.80      1.78 o 
  -1   3   3        6.24        5.05      1.00 o 
   1   3   3      801.87      758.94      4.89 o 
   3   3   3       15.09       12.60      1.48 o 
   5   3   3     1301.28     1296.80      6.59 o 
   7   3   3      559.87      536.07      5.61 o 
   9   3   3       12.19       13.10      2.68 o 
  11   3   3       28.22       36.89      6.30 o 
  13   3   3       45.69       52.86      5.79 o 
 -16   4   3        0.59       -0.96      8.73 o 
 -14   4   3        0.04        2.41      3.82 o 
 -12   4   3      327.47      288.23      6.14 o 
 -10   4   3      100.26       85.70      4.61 o 
  -8   4   3      401.45      376.19      4.10 o 
  -6   4   3      378.31      382.76      2.58 o 
  -4   4   3     1065.21     1122.59      5.37 o 
  -2   4   3      287.58      282.76      3.41 o 
   0   4   3      566.09      587.51      3.36 o 
   2   4   3      265.91      305.43      2.93 o 
   4   4   3       28.65       24.91      2.54 o 
   6   4   3       25.02       22.77      2.14 o 
   8   4   3        9.99       12.88      2.55 o 
  10   4   3       66.37       83.94      6.92 o 
  12   4   3       38.77       56.13      5.62 o 
 -15   5   3      102.34      123.47      8.17 o 
 -13   5   3      176.62      195.15      7.45 o 
 -11   5   3       27.04       22.86      3.64 o 
  -9   5   3      211.79      193.11      5.03 o 
  -7   5   3      921.23      897.35      8.92 o 
  -5   5   3       23.15       23.91      1.35 o 
  -3   5   3      130.93      123.95      2.48 o 
  -1   5   3       31.09       34.91      2.50 o 
   1   5   3        0.48        0.86      0.84 o 
   3   5   3      321.24      322.66      3.43 o 
   5   5   3      320.16      314.35      5.43 o 
   7   5   3        0.45       -0.30      3.16 o 
   9   5   3      128.51      117.16      5.96 o 
  11   5   3        4.08        7.30      6.01 o 
  13   5   3        0.43        4.86      6.12 o 
 -14   6   3       23.78       20.01      5.55 o 
 -12   6   3        2.54        6.48      4.70 o 
 -10   6   3       12.38       13.02      4.48 o 
  -8   6   3      387.19      324.12      9.32 o 
  -6   6   3      491.98      485.79      4.27 o 
  -4   6   3      124.90      129.74      2.66 o 
  -2   6   3      221.18      228.18      4.51 o 
   0   6   3      180.82      198.66      3.01 o 
   2   6   3        0.29        0.55      1.22 o 
   4   6   3        0.84        0.49      2.56 o 
   6   6   3       20.62       26.13      4.01 o 
   8   6   3      189.00      210.56      6.69 o 
  10   6   3       57.44       68.51      6.51 o 
  12   6   3        0.56        1.33      6.74 o 
 -13   7   3       44.79       62.47      9.49 o 
 -11   7   3      107.52      131.67      6.68 o 
  -9   7   3      207.03      188.16      6.73 o 
  -7   7   3        3.49        2.39      5.68 o 
  -5   7   3      297.23      299.40      7.11 o 
  -3   7   3       98.52       88.12      3.72 o 
  -1   7   3       26.89       27.51      2.29 o 
   1   7   3       37.61       41.62      2.46 o 
   3   7   3       29.26       30.03      2.80 o 
   5   7   3        7.32        7.47      3.11 o 
   7   7   3       23.23       26.21      4.27 o 
   9   7   3       14.02       17.58      4.84 o 
  11   7   3       69.62       76.35     10.14 o 
 -12   8   3        3.88        0.83      8.31 o 
 -10   8   3       26.11       27.11      6.57 o 
  -8   8   3       78.69       63.96      6.41 o 
  -6   8   3      141.94      125.59      5.87 o 
  -4   8   3       15.55        9.95      3.10 o 
  -2   8   3       88.32       85.44      4.01 o 
   0   8   3        6.32        5.57      3.09 o 
   2   8   3        0.76        2.58      3.17 o 
   4   8   3        7.97        3.91      3.26 o 
   6   8   3       49.14       59.59      5.15 o 
   8   8   3       33.31       40.21      5.06 o 
  10   8   3        6.55       10.63      8.97 o 
  -9   9   3        5.03       10.47      6.60 o 
  -7   9   3       12.75       14.45      7.00 o 
  -5   9   3       35.46       35.47      6.56 o 
  -3   9   3      104.65      103.81      5.71 o 
  -1   9   3        0.33        1.04      4.41 o 
   1   9   3       37.52       42.11      4.98 o 
   3   9   3       72.50       63.34      6.92 o 
   5   9   3        0.54       -2.48      6.13 o 
   7   9   3        5.07        9.53      8.19 o 
  -6  10   3        0.63        3.85      7.15 o 
  -4  10   3       95.79       84.67      8.15 o 
  -2  10   3        6.13        7.65      5.03 o 
   0  10   3        0.41        1.27      5.88 o 
   2  10   3        4.38        6.43      5.92 o 
   4  10   3        4.12        0.83      5.85 o 
  -3  11   3        1.37        0.01      9.40 o 
  -1  11   3       57.50       52.13     10.68 o 
   1  11   3        3.99        6.60      9.79 o 
 -16   0   4      208.59      220.19     14.19 o 
 -14   0   4      418.76      358.78     15.13 o 
 -12   0   4      704.24      674.38      9.21 o 
 -10   0   4      144.94      144.13      3.50 o 
  -8   0   4      834.51      887.45      8.41 o 
  -6   0   4       98.54      109.98      2.31 o 
  -4   0   4       33.27       30.44      1.77 o 
  -2   0   4     4848.65     4648.56     40.65 o 
   0   0   4      562.98      521.26      5.98 o 
   2   0   4     8699.67     9095.37     62.36 o 
   4   0   4     2965.97     3109.97     17.58 o 
   6   0   4        0.38        3.83      3.80 o 
   8   0   4        2.65       15.70      6.60 o 
  10   0   4      750.14      697.33     13.39 o 
  12   0   4       34.49       20.84      9.15 o 
 -17   1   4       37.29       41.62     10.10 o 
 -15   1   4       20.92       19.21      6.12 o 
 -13   1   4        4.57        5.29      3.99 o 
 -11   1   4       16.10       16.49      2.30 o 
  -9   1   4       76.23       75.01      1.92 o 
  -7   1   4      173.65      161.68      1.84 o 
  -5   1   4      257.56      255.46      2.24 o 
  -3   1   4     1051.47     1023.87      4.17 o 
  -1   1   4     3530.80     3480.63     15.49 o 
   1   1   4     1149.77     1143.46      7.43 o 
   3   1   4      694.91      829.53      6.36 o 
   5   1   4       38.31       41.49      3.01 o 
   7   1   4     1207.56     1216.67     15.45 o 
   9   1   4     2164.52     2190.29     15.33 o 
  11   1   4      336.11      346.43      8.23 o 
  13   1   4       35.38       34.42     10.79 o 
 -16   2   4       47.87       44.26      6.75 o 
 -14   2   4      248.30      249.89      9.47 o 
 -12   2   4      359.68      326.73      6.98 o 
 -10   2   4      313.44      293.96      7.76 o 
  -8   2   4      307.42      300.52      3.73 o 
  -6   2   4      736.00      798.39      4.65 o 
  -4   2   4      268.07      270.24      2.08 o 
  -2   2   4      410.79      419.75      2.72 o 
   0   2   4     3756.66     3804.73     11.73 o 
   2   2   4     2096.08     2178.91      9.68 o 
   4   2   4      809.15      753.94      8.32 o 
   6   2   4      381.09      409.23      8.44 o 
   8   2   4      313.84      310.00      5.89 o 
  10   2   4        3.21        7.02      5.55 o 
  12   2   4       12.66       13.44      4.88 o 
 -17   3   4        7.59       10.28      9.26 o 
 -15   3   4        8.37       15.97      5.55 o 
 -13   3   4       34.59       30.02      4.37 o 
 -11   3   4       77.71       58.66      4.74 o 
  -9   3   4      269.70      254.12      4.09 o 
  -7   3   4      112.91      105.25      2.10 o 
  -5   3   4      754.04      738.48      3.59 o 
  -3   3   4      239.63      279.82      2.19 o 
  -1   3   4       18.94       23.73      0.97 o 
   1   3   4      418.78      462.66      2.83 o 
   3   3   4        1.77        1.94      3.07 o 
   5   3   4      854.18      778.49      7.32 o 
   7   3   4      435.22      418.26      6.39 o 
   9   3   4        0.47        3.89      4.31 o 
  11   3   4      359.10      361.24     10.63 o 
  13   3   4       50.28       46.59      9.64 o 
 -16   4   4       39.45       32.20      9.10 o 
 -14   4   4       23.58       21.85      4.52 o 
 -12   4   4        8.95        7.95      3.95 o 
 -10   4   4      492.45      446.55      8.47 o 
  -8   4   4       66.74       63.15      2.42 o 
  -6   4   4      125.69      134.70      2.00 o 
  -4   4   4       86.87      104.49      2.25 o 
  -2   4   4       68.42       78.30      2.36 o 
   0   4   4      833.97      850.51      4.90 o 
   2   4   4      117.46      106.12      1.93 o 
   4   4   4      123.63      123.28      3.50 o 
   6   4   4     1322.99     1320.10     14.51 o 
   8   4   4      118.60      111.60      3.66 o 
  10   4   4       69.27       64.92      6.60 o 
  12   4   4      109.10      144.07      6.99 o 
 -15   5   4        5.07       10.09      8.41 o 
 -13   5   4       58.29       70.51      7.41 o 
 -11   5   4        9.38        7.79      3.75 o 
  -9   5   4       75.22       72.21      3.02 o 
  -7   5   4      206.68      201.46      3.38 o 
  -5   5   4       29.48       31.33      1.77 o 
  -3   5   4      210.22      209.20      3.33 o 
  -1   5   4      318.58      346.24      4.70 o 
   1   5   4      223.02      215.00      3.25 o 
   3   5   4      470.63      464.07      4.22 o 
   5   5   4      659.69      635.89      6.51 o 
   7   5   4       24.54       20.57      3.43 o 
   9   5   4        3.48        7.48      4.24 o 
  11   5   4        4.73        7.71      6.00 o 
 -14   6   4        0.02        2.61      6.08 o 
 -12   6   4       21.69       24.30      6.17 o 
 -10   6   4       15.81       15.57      6.03 o 
  -8   6   4      156.49      137.91      7.50 o 
  -6   6   4       60.82       61.60      3.70 o 
  -4   6   4      128.75      136.82      4.14 o 
  -2   6   4        4.46        6.18      2.90 o 
   0   6   4       18.68       21.16      1.60 o 
   2   6   4       88.09       91.52      2.92 o 
   4   6   4      422.88      422.33      5.11 o 
   6   6   4       46.46       38.57      3.71 o 
   8   6   4        5.76        7.81      4.56 o 
  10   6   4       32.02       48.63      6.98 o 
  12   6   4        8.78        9.70      9.24 o 
 -13   7   4       49.36       60.04      8.10 o 
 -11   7   4       17.92       24.73      6.68 o 
  -9   7   4        0.00        0.78      5.90 o 
  -7   7   4       58.33       61.28      6.67 o 
  -5   7   4      190.40      189.44      4.76 o 
  -3   7   4        7.05        9.60      3.06 o 
  -1   7   4       10.09       11.80      2.19 o 
   1   7   4      671.29      703.83      7.96 o 
   3   7   4      516.49      518.76      6.02 o 
   5   7   4       13.18       10.85      3.17 o 
   7   7   4       50.56       48.68      4.09 o 
   9   7   4        4.80        1.28      4.36 o 
  11   7   4        5.12        8.90      8.70 o 
 -12   8   4       28.85       31.97      9.83 o 
 -10   8   4        9.59        9.98      6.33 o 
  -8   8   4        2.24       -0.58      5.23 o 
  -6   8   4      150.50      144.35      6.28 o 
  -4   8   4      186.87      185.84      5.04 o 
  -2   8   4       41.99       50.08      3.90 o 
   0   8   4        0.85       -0.41      3.76 o 
   2   8   4       67.44       59.32      3.98 o 
   4   8   4       47.25       41.12      5.63 o 
   6   8   4        7.31        8.89      4.27 o 
   8   8   4       31.67       46.55      6.29 o 
 -11   9   4        5.87       17.98      9.40 o 
  -9   9   4       11.90       10.32      5.08 o 
  -7   9   4       18.94       21.81      5.08 o 
  -5   9   4        1.22        4.74      6.84 o 
  -3   9   4       74.07       83.42      6.76 o 
  -1   9   4        4.22        3.14      4.44 o 
   1   9   4       22.42       25.41      4.80 o 
   3   9   4       24.76       25.89      5.95 o 
   5   9   4       43.37       47.72      7.05 o 
   7   9   4        0.02        1.07      8.61 o 
  -6  10   4        2.28        3.31      6.48 o 
  -4  10   4       51.84       53.16      9.00 o 
  -2  10   4      116.83      121.75      6.37 o 
   0  10   4      111.32      113.59      8.03 o 
   2  10   4        0.23        2.88      6.32 o 
   4  10   4       15.44       24.47      7.93 o 
  -3  11   4       19.75       31.80      9.54 o 
  -1  11   4        1.44        2.83      6.39 o 
   1  11   4       17.19       20.05      9.70 o 
 -17   1   5        0.34        6.28      9.49 o 
 -15   1   5        2.05        4.86      5.48 o 
 -13   1   5      174.57      178.90      5.84 o 
 -11   1   5       86.06       85.57      3.05 o 
  -9   1   5       68.18       75.30      2.12 o 
  -7   1   5      406.92      422.03      5.69 o 
  -5   1   5      208.64      236.36      2.49 o 
  -3   1   5     3516.72     3610.93     28.88 o 
  -1   1   5     2640.96     2705.08      9.10 o 
   1   1   5     1478.39     1546.15      9.15 o 
   3   1   5      174.88      143.87      3.68 o 
   5   1   5        0.05        0.66      2.96 o 
   7   1   5     1202.06     1136.33     11.26 o 
   9   1   5        0.00       -2.08      4.83 o 
  11   1   5       45.84       44.18      6.29 o 
 -16   2   5       34.98       30.86      6.76 o 
 -14   2   5        0.15       -3.86      3.98 o 
 -12   2   5      240.42      203.20      6.11 o 
 -10   2   5      166.61      181.67      5.28 o 
  -8   2   5      586.18      558.95      5.01 o 
  -6   2   5     1596.65     1690.45      7.13 o 
  -4   2   5      989.24     1014.90      6.27 o 
  -2   2   5     1255.11     1281.47      5.70 o 
   0   2   5     1809.64     1977.68      9.08 o 
   2   2   5      585.99      578.19      6.52 o 
   4   2   5     1857.26     1958.81     10.80 o 
   6   2   5      309.51      296.43      6.49 o 
   8   2   5       40.58       35.71      4.32 o 
  10   2   5       43.10       40.54      5.93 o 
  12   2   5        9.19        8.02      5.03 o 
 -17   3   5       33.40       38.21      9.42 o 
 -15   3   5       61.03       66.65      7.82 o 
 -13   3   5       13.81       15.10      4.20 o 
 -11   3   5      250.60      257.59      7.51 o 
  -9   3   5      135.00      135.85      3.79 o 
  -7   3   5        2.09        4.36      1.07 o 
  -5   3   5      113.95      126.74      1.91 o 
  -3   3   5     1042.38     1121.09      6.28 o 
  -1   3   5     1028.88     1150.10      6.35 o 
   1   3   5      262.34      232.91      2.81 o 
   3   3   5       99.86      101.72      4.58 o 
   5   3   5     2057.01     1978.98     13.62 o 
   7   3   5      694.19      654.13      8.45 o 
   9   3   5       42.79       45.40      5.32 o 
  11   3   5       29.47       26.99      5.84 o 
 -14   4   5        1.58        2.61      4.39 o 
 -12   4   5       23.02       20.80      4.07 o 
 -10   4   5      556.14      526.04      6.47 o 
  -8   4   5      145.43      135.46      2.50 o 
  -6   4   5      184.71      178.02      2.91 o 
  -4   4   5     2077.61     2113.42     10.42 o 
  -2   4   5     1706.08     1752.73      7.71 o 
   0   4   5     1055.14     1072.47      7.75 o 
   2   4   5      176.95      203.75      2.77 o 
   4   4   5       45.89       39.35      3.22 o 
   6   4   5      148.15      158.97      4.73 o 
   8   4   5       27.71       31.48      3.93 o 
  10   4   5       19.75       29.77      4.95 o 
  12   4   5        0.50        0.69      7.99 o 
 -15   5   5      102.81      121.55      8.46 o 
 -13   5   5       10.60        7.00      6.15 o 
 -11   5   5       59.03       57.38      4.26 o 
  -9   5   5      325.80      340.61      6.64 o 
  -7   5   5        3.17        4.32      1.45 o 
  -5   5   5       79.18       77.22      2.42 o 
  -3   5   5        4.72        6.09      2.21 o 
  -1   5   5      495.27      526.31      4.61 o 
   1   5   5       69.38       73.54      1.84 o 
   3   5   5     1606.67     1570.16      8.59 o 
   5   5   5      296.30      292.41      5.90 o 
   7   5   5       12.25       14.73      3.48 o 
   9   5   5       14.15       13.12      4.72 o 
  11   5   5       32.88       47.50      7.10 o 
 -14   6   5        1.57        1.30      6.92 o 
 -12   6   5        8.01        8.42      5.85 o 
 -10   6   5       19.60       15.83      5.52 o 
  -8   6   5      361.86      317.08      9.46 o 
  -6   6   5      190.97      195.02      5.13 o 
  -4   6   5       31.28       34.64      3.39 o 
  -2   6   5      627.47      634.42      5.58 o 
   0   6   5       24.13       22.18      1.83 o 
   2   6   5       11.75        9.72      2.50 o 
   4   6   5       43.45       43.10      3.04 o 
   6   6   5        1.89        2.59      2.90 o 
   8   6   5      237.18      235.28      7.44 o 
  10   6   5       56.45       72.99      6.40 o 
 -13   7   5      117.07      141.41      8.58 o 
 -11   7   5        1.74        0.28      5.88 o 
  -9   7   5        6.59       10.77      5.66 o 
  -7   7   5      313.80      327.75      9.81 o 
  -5   7   5        9.75        7.06      3.27 o 
  -3   7   5       10.88       12.30      2.55 o 
  -1   7   5       29.99       33.93      2.54 o 
   1   7   5      115.31      117.52      4.74 o 
   3   7   5      172.73      180.63      4.73 o 
   5   7   5        2.18        1.82      3.21 o 
   7   7   5       11.23       11.16      3.67 o 
   9   7   5       37.70       44.57      6.80 o 
 -12   8   5        0.00        4.39      8.39 o 
 -10   8   5       12.19       13.21      6.26 o 
  -8   8   5        7.30        3.21      5.95 o 
  -6   8   5       95.40       98.41      5.63 o 
  -4   8   5      175.89      187.54      5.88 o 
  -2   8   5      166.31      177.37      5.22 o 
   0   8   5        3.53        2.79      4.15 o 
   2   8   5      162.84      168.32      6.24 o 
   4   8   5        0.00        0.26      4.09 o 
   6   8   5       27.48       28.98      4.69 o 
   8   8   5       45.44       66.79      6.79 o 
 -11   9   5       64.48       80.71     11.24 o 
  -9   9   5        0.71        2.19      4.44 o 
  -7   9   5        0.11        1.15      6.10 o 
  -5   9   5      173.00      172.67      8.74 o 
  -3   9   5        1.44        3.56      4.74 o 
  -1   9   5      181.36      190.59     16.70 o 
   1   9   5      162.29      181.24      8.76 o 
   3   9   5       26.45       21.44      6.54 o 
   5   9   5        9.45        7.92      6.06 o 
   7   9   5       11.24       13.94      8.90 o 
  -6  10   5        0.12        0.75      6.65 o 
  -4  10   5       74.15       78.78     11.74 o 
  -2  10   5      191.46      203.28      7.38 o 
   0  10   5        0.02        2.49      6.17 o 
   2  10   5        5.79       -0.97      9.89 o 
   4  10   5        0.02       -1.53      8.76 o 
  -1  11   5       11.95       12.82      7.04 o 
 -16   0   6        0.35        2.53      9.37 o 
 -14   0   6      905.46      876.00     20.96 o 
 -12   0   6      414.79      456.25     15.02 o 
 -10   0   6      985.83     1022.49      8.19 o 
  -8   0   6     4382.62     4525.04     25.98 o 
  -6   0   6     1879.27     2158.04     13.67 o 
  -4   0   6     3662.58     3853.48     34.75 o 
  -2   0   6      109.99      104.51      4.42 o 
   0   0   6      158.09      136.21      5.12 o 
   2   0   6     8629.36     9090.23     94.27 o 
   4   0   6        6.20       10.49      4.41 o 
   6   0   6        1.63        2.22      5.12 o 
   8   0   6     1089.91     1092.90     14.97 o 
  10   0   6        4.48        4.52      6.80 o 
 -17   1   6        8.98        6.40      5.87 o 
 -15   1   6      132.27      128.90      8.08 o 
 -13   1   6      494.34      496.29      8.36 o 
 -11   1   6      160.62      168.80      4.32 o 
  -9   1   6      101.33      111.22      2.51 o 
  -7   1   6      383.33      429.27      4.02 o 
  -5   1   6     2373.44     2803.40      9.63 o 
  -3   1   6      146.57      130.09      3.02 o 
  -1   1   6      336.63      371.03      2.26 o 
   1   1   6      510.10      570.78      4.83 o 
   3   1   6       58.97       62.40      3.05 o 
   5   1   6        0.42        1.68      3.35 o 
   7   1   6      174.48      175.78      5.30 o 
   9   1   6      164.60      154.03      6.96 o 
  11   1   6       27.83       25.38      5.66 o 
 -16   2   6      190.97      184.46      9.07 o 
 -14   2   6       75.95       76.53      4.98 o 
 -12   2   6      771.72      768.32      9.78 o 
 -10   2   6        6.73        4.79      0.81 o 
  -8   2   6       33.93       35.65      1.53 o 
  -6   2   6     3025.70     3262.62     11.23 o 
  -4   2   6      158.01      200.71      3.57 o 
  -2   2   6      818.33      849.01      6.87 o 
   0   2   6     2714.49     2940.74     15.10 o 
   2   2   6        6.24        3.06      1.44 o 
   4   2   6      495.18      484.26      6.40 o 
   6   2   6      517.88      489.84      8.21 o 
   8   2   6        0.70        0.29      3.97 o 
  10   2   6      344.73      362.17     10.91 o 
  12   2   6        5.07        7.22      7.92 o 
 -17   3   6       10.64       23.44      9.45 o 
 -15   3   6        2.12        0.78      5.27 o 
 -13   3   6        7.51        7.01      3.93 o 
 -11   3   6      990.07      968.14     10.58 o 
  -9   3   6      578.65      583.02      4.92 o 
  -7   3   6      957.94     1014.78      5.62 o 
  -5   3   6      110.72      109.52      2.58 o 
  -3   3   6     2960.51     3213.41     11.72 o 
  -1   3   6       41.81       66.21      2.45 o 
   1   3   6        2.97        0.96      1.50 o 
   3   3   6      155.29      162.31      4.25 o 
   5   3   6      886.44      839.71     11.93 o 
   7   3   6      177.23      158.49      5.92 o 
   9   3   6        7.21       11.89      4.83 o 
  11   3   6        0.87       -4.14      6.32 o 
 -14   4   6      104.24      108.63      5.63 o 
 -12   4   6        0.09        1.16      2.92 o 
 -10   4   6      147.72      145.52      4.24 o 
  -8   4   6      591.97      577.84      3.83 o 
  -6   4   6      628.91      652.90      4.31 o 
  -4   4   6      382.76      405.93      3.65 o 
  -2   4   6      171.95      151.98      2.83 o 
   0   4   6       13.26       12.13      1.38 o 
   2   4   6      154.11      155.64      4.18 o 
   4   4   6      803.19      767.82      9.82 o 
   6   4   6       63.36       63.66      3.63 o 
   8   4   6      163.21      178.73      5.64 o 
  10   4   6        6.33       10.29      5.07 o 
 -15   5   6       64.70       85.96     13.07 o 
 -13   5   6        0.76        1.80      5.47 o 
 -11   5   6       61.24       51.39      6.55 o 
  -9   5   6     1778.74     1775.07     12.41 o 
  -7   5   6      178.18      162.36      2.95 o 
  -5   5   6      661.98      684.00      6.20 o 
  -3   5   6        8.43        8.22      2.39 o 
  -1   5   6      602.92      604.40      4.78 o 
   1   5   6       23.66       31.09      1.76 o 
   3   5   6      722.60      687.68      7.34 o 
   5   5   6      567.19      511.51      5.78 o 
   7   5   6       33.41       38.11      4.12 o 
   9   5   6        3.89        3.00      4.55 o 
 -14   6   6        4.58       10.13      7.08 o 
 -12   6   6       15.42       12.81      6.02 o 
 -10   6   6       68.78       57.63      6.81 o 
  -8   6   6      254.10      249.05     15.60 o 
  -6   6   6      990.31      953.15     13.52 o 
  -4   6   6      744.34      769.16      6.47 o 
  -2   6   6       17.84       19.57      2.53 o 
   0   6   6      492.35      523.25      5.33 o 
   2   6   6      598.74      586.60      5.88 o 
   4   6   6       25.66       31.91      2.91 o 
   6   6   6      158.97      169.23      7.15 o 
   8   6   6        8.60        6.90      4.91 o 
  10   6   6       46.25       53.16     10.60 o 
 -13   7   6       19.60       30.25      7.56 o 
 -11   7   6        1.29        1.32      5.94 o 
  -9   7   6        1.28        2.09      5.83 o 
  -7   7   6     1011.81      981.27     14.82 o 
  -5   7   6      276.63      270.40      5.70 o 
  -3   7   6       77.86       91.70      3.55 o 
  -1   7   6        4.31        6.02      3.11 o 
   1   7   6      866.80      865.62      8.46 o 
   3   7   6      328.33      310.86      5.82 o 
   5   7   6        1.63       10.05      5.37 o 
   7   7   6       11.86        2.91      3.85 o 
 -12   8   6       35.62       49.48     10.18 o 
 -10   8   6       35.88       53.45      7.23 o 
  -8   8   6       56.34       46.28      8.33 o 
  -6   8   6      171.08      166.80      6.44 o 
  -4   8   6      468.53      470.37      7.38 o 
  -2   8   6        2.50        4.93      3.65 o 
   0   8   6      329.63      304.43      7.58 o 
   2   8   6       47.93       48.87      4.30 o 
   4   8   6       70.36       64.36      5.26 o 
   6   8   6        6.32       11.66      4.73 o 
 -11   9   6       28.57       26.63      9.17 o 
  -9   9   6        1.85        7.96      5.48 o 
  -7   9   6        4.70        5.49      7.05 o 
  -5   9   6      288.56      276.92      7.75 o 
  -3   9   6      130.73      140.41      5.60 o 
  -1   9   6      250.89      250.00      8.85 o 
   1   9   6      131.73      138.50      6.41 o 
   3   9   6        8.43        7.43      4.55 o 
   5   9   6        0.59       -2.41      5.46 o 
  -6  10   6        8.65        9.68      6.17 o 
  -4  10   6        7.07       12.32      7.43 o 
  -2  10   6        4.27        2.34      6.53 o 
   0  10   6        9.07       12.09      6.60 o 
   2  10   6       28.16       22.61     10.13 o 
  -1  11   6      148.36      144.46      9.26 o 
 -17   1   7       11.55        7.88      6.73 o 
 -15   1   7      157.03      173.28      9.69 o 
 -13   1   7      300.67      307.90      7.26 o 
 -11   1   7      182.99      174.13      4.77 o 
  -9   1   7      379.55      384.52      4.10 o 
  -7   1   7      135.74      158.08      4.34 o 
  -5   1   7      110.08      102.78      3.08 o 
  -3   1   7      402.03      451.32      4.64 o 
  -1   1   7     2506.79     2734.75     13.39 o 
   1   1   7      726.66      722.09      8.49 o 
   3   1   7      274.55      253.14      3.46 o 
   5   1   7      236.38      211.07      5.32 o 
   7   1   7       79.46       70.74      4.55 o 
   9   1   7       14.14       13.89      4.43 o 
  11   1   7       23.92       24.64      7.86 o 
 -16   2   7        0.54        3.48      6.42 o 
 -14   2   7       40.20       44.25      4.70 o 
 -12   2   7       10.21       19.95      4.39 o 
 -10   2   7     1282.75     1272.70      7.19 o 
  -8   2   7      637.44      710.84      4.67 o 
  -6   2   7      286.10      341.38      4.37 o 
  -4   2   7      548.05      652.05      6.19 o 
  -2   2   7      196.08      208.47      2.68 o 
   0   2   7     1171.15     1214.20      8.41 o 
   2   2   7       77.12       69.17      2.09 o 
   4   2   7       54.82       55.57      3.51 o 
   6   2   7       19.89       23.55      3.78 o 
   8   2   7       32.83       35.94      4.79 o 
  10   2   7        1.05       -0.20      5.93 o 
 -17   3   7      167.08      176.76     12.48 o 
 -15   3   7       28.87       42.10      5.06 o 
 -13   3   7       10.37        6.40      3.20 o 
 -11   3   7     1791.65     1750.23     19.69 o 
  -9   3   7      322.40      305.38      3.45 o 
  -7   3   7      159.02      138.02      2.48 o 
  -5   3   7      201.73      177.25      3.21 o 
  -3   3   7      336.50      351.68      3.54 o 
  -1   3   7        2.23        1.28      1.81 o 
   1   3   7      484.67      499.22      5.77 o 
   3   3   7      351.35      318.96      4.85 o 
   5   3   7      159.46      139.60      5.54 o 
   7   3   7       66.93       66.03      4.86 o 
   9   3   7       33.14       43.14      5.69 o 
  11   3   7        0.98        1.81      8.09 o 
 -14   4   7        3.32        5.90      4.21 o 
 -12   4   7      155.43      134.70      4.47 o 
 -10   4   7      120.33      125.89      4.22 o 
  -8   4   7      630.80      605.28      6.21 o 
  -6   4   7        0.23        1.80      1.78 o 
  -4   4   7      217.25      255.28      2.80 o 
  -2   4   7     1763.24     1876.20      7.11 o 
   0   4   7       90.83       86.34      2.46 o 
   2   4   7        0.01        0.02      2.93 o 
   4   4   7      104.54       99.84      4.06 o 
   6   4   7       51.09       54.44      4.09 o 
   8   4   7        0.51        0.32      4.37 o 
  10   4   7        5.76       10.49      6.23 o 
 -15   5   7       20.13       26.21      6.54 o 
 -13   5   7        0.03        1.98      5.79 o 
 -11   5   7        0.44        2.41      3.51 o 
  -9   5   7      891.40      887.01     16.25 o 
  -7   5   7      657.56      626.03      7.69 o 
  -5   5   7       49.56       49.54      1.96 o 
  -3   5   7       22.75       23.55      1.47 o 
  -1   5   7       12.15       12.63      3.01 o 
   1   5   7       53.10       55.04      3.41 o 
   3   5   7      312.43      304.94      4.71 o 
   5   5   7       26.52       27.68      2.82 o 
   7   5   7       41.10       52.66      4.91 o 
   9   5   7       35.87       30.17      5.56 o 
 -14   6   7      210.81      213.42      9.72 o 
 -12   6   7      121.82      133.20      8.60 o 
 -10   6   7       16.53       16.76      5.85 o 
  -8   6   7       18.80       28.69      5.95 o 
  -6   6   7      261.80      254.59      7.35 o 
  -4   6   7      227.33      227.77      4.27 o 
  -2   6   7       84.11       80.91      3.14 o 
   0   6   7        2.55        3.30      2.53 o 
   2   6   7      285.29      292.10      4.70 o 
   4   6   7       31.89       31.00      2.89 o 
   6   6   7       39.48       46.62      4.33 o 
   8   6   7       14.70       17.32      5.05 o 
 -13   7   7       38.82       38.25      7.15 o 
 -11   7   7       54.91       61.90      7.22 o 
  -9   7   7        4.39        0.09      6.26 o 
  -7   7   7      156.43      161.28      7.91 o 
  -5   7   7      119.48      127.50      4.07 o 
  -3   7   7        1.83        0.52      2.49 o 
  -1   7   7       26.33       25.59      3.48 o 
   1   7   7      137.55      137.97      6.25 o 
   3   7   7        0.00        2.28      3.25 o 
   5   7   7       27.05       35.21      4.34 o 
   7   7   7       14.98       16.70      9.09 o 
 -12   8   7       80.75      108.96     11.97 o 
 -10   8   7       21.49       27.95      7.05 o 
  -8   8   7        0.32       -0.24      5.85 o 
  -6   8   7      165.81      166.97      5.36 o 
  -4   8   7       68.78       76.52      4.51 o 
  -2   8   7       33.62       27.94      4.13 o 
   0   8   7      177.81      188.38      6.78 o 
   2   8   7        0.22       -0.75      3.33 o 
   4   8   7       54.14       61.53      5.33 o 
   6   8   7        0.20       -3.05      7.79 o 
 -11   9   7        4.11        5.20      8.85 o 
  -9   9   7       80.72       92.08     10.69 o 
  -7   9   7        3.00        2.93      4.78 o 
  -5   9   7      113.37      104.61      5.95 o 
  -3   9   7      116.75      121.73      5.38 o 
  -1   9   7       76.89       81.55      6.58 o 
   1   9   7        9.50        7.41      4.73 o 
   3   9   7        6.21        6.80      4.34 o 
   5   9   7       23.99       29.73      8.41 o 
  -4  10   7        0.89        7.52      6.51 o 
  -2  10   7      200.62      193.21      9.59 o 
   0  10   7        2.24        3.35      6.87 o 
 -16   0   8       67.45       50.02     10.50 o 
 -14   0   8      305.68      315.66     14.02 o 
 -12   0   8      157.99      157.13      8.87 o 
 -10   0   8      107.19      104.53      5.71 o 
  -8   0   8     1421.42     1543.07     11.58 o 
  -6   0   8     1667.06     1939.55     13.62 o 
  -4   0   8      421.27      471.36      7.98 o 
  -2   0   8       99.70       99.03      5.05 o 
   0   0   8      184.63      203.96      6.46 o 
   2   0   8       96.12      108.18      6.21 o 
   4   0   8      542.44      511.96     10.34 o 
   6   0   8      389.46      404.00     10.10 o 
   8   0   8       11.27       16.10      5.64 o 
  10   0   8       49.22       66.25      9.22 o 
 -17   1   8       15.28       12.54      6.79 o 
 -15   1   8      478.23      494.41     23.48 o 
 -13   1   8     1701.37     1700.05     18.29 o 
 -11   1   8      494.63      518.67      7.34 o 
  -9   1   8        2.54        3.14      2.67 o 
  -7   1   8       30.48       41.22      2.63 o 
  -5   1   8       72.85       58.05      3.75 o 
  -3   1   8      545.68      566.54      6.36 o 
  -1   1   8        2.80       -0.03      2.74 o 
   1   1   8      141.84      129.39      4.07 o 
   3   1   8       13.44        8.73      1.40 o 
   5   1   8        6.05        3.48      3.70 o 
   7   1   8        0.01        0.13      3.73 o 
   9   1   8        1.04        1.12      4.36 o 
 -18   2   8       12.85       20.71      9.48 o 
 -16   2   8        0.24        3.37      5.82 o 
 -14   2   8        2.09        8.37      4.45 o 
 -12   2   8      202.98      216.92      5.50 o 
 -10   2   8       21.27       24.99      2.44 o 
  -8   2   8      702.50      723.88      6.24 o 
  -6   2   8      358.81      403.76      4.95 o 
  -4   2   8      603.39      657.51      5.77 o 
  -2   2   8      157.86      185.37      3.83 o 
   0   2   8       61.33       61.01      3.53 o 
   2   2   8      160.01      157.54      3.29 o 
   4   2   8      167.44      170.34      5.11 o 
   6   2   8      151.45      147.93      5.08 o 
   8   2   8      107.76      111.17      5.80 o 
  10   2   8        0.17       -2.66      8.31 o 
 -17   3   8      120.49      116.79     10.87 o 
 -15   3   8       71.83       75.52      4.53 o 
 -13   3   8        6.16        8.01      3.31 o 
 -11   3   8      527.17      539.45     14.69 o 
  -9   3   8      250.66      241.20      3.60 o 
  -7   3   8       38.78       47.60      2.84 o 
  -5   3   8      316.72      364.69      4.83 o 
  -3   3   8      310.01      336.37      5.85 o 
  -1   3   8      127.85      112.42      2.94 o 
   1   3   8       42.52       42.77      3.53 o 
   3   3   8       26.45       30.83      2.57 o 
   5   3   8       33.87       22.56      4.44 o 
   7   3   8        4.53        5.80      4.53 o 
   9   3   8       61.32       90.36      6.58 o 
 -14   4   8       19.88       25.44      4.26 o 
 -12   4   8       62.32       61.23      3.73 o 
 -10   4   8      663.07      672.45      7.48 o 
  -8   4   8      100.62       83.06      2.89 o 
  -6   4   8      229.38      223.58      3.66 o 
  -4   4   8       89.96      100.35      2.30 o 
  -2   4   8        0.56        3.05      2.03 o 
   0   4   8        7.76        7.49      2.65 o 
   2   4   8      105.84      105.48      3.37 o 
   4   4   8        5.34        1.38      4.34 o 
   6   4   8        4.62        3.83      4.56 o 
   8   4   8       41.72       47.05      5.67 o 
 -15   5   8        0.22        6.10      7.07 o 
 -13   5   8       32.05       32.58      6.15 o 
 -11   5   8        0.24        2.31      5.95 o 
  -9   5   8      464.10      461.98     11.00 o 
  -7   5   8       14.07       12.52      3.30 o 
  -5   5   8      318.88      326.55      3.73 o 
  -3   5   8       11.17        9.65      1.06 o 
  -1   5   8       83.01       89.82      3.87 o 
   1   5   8       19.37       18.09      3.84 o 
   3   5   8       11.00       11.12      3.05 o 
   5   5   8       11.72       12.16      3.44 o 
   7   5   8        5.23       14.64      4.30 o 
   9   5   8        9.65        4.11      8.99 o 
 -14   6   8       51.68       69.71      7.90 o 
 -12   6   8        9.41        5.50      5.83 o 
 -10   6   8        0.26        1.72      5.66 o 
  -8   6   8      305.95      284.72      9.10 o 
  -6   6   8       62.45       60.96      3.55 o 
  -4   6   8        3.83        3.51      2.64 o 
  -2   6   8        0.75        0.23      3.23 o 
   0   6   8       15.75       13.20      3.86 o 
   2   6   8        6.60        2.14      2.63 o 
   4   6   8       31.90       34.51      3.65 o 
   6   6   8        2.90        7.89      4.04 o 
   8   6   8       34.85       36.97      9.41 o 
 -13   7   8        4.90        4.93      7.29 o 
 -11   7   8        4.74        9.57      6.53 o 
  -9   7   8       11.48       12.73      5.96 o 
  -7   7   8      437.74      419.68      9.66 o 
  -5   7   8       43.29       39.54      3.05 o 
  -3   7   8        7.36        6.43      2.76 o 
  -1   7   8       68.56       63.22      4.58 o 
   1   7   8        2.75        1.35      3.98 o 
   3   7   8        2.78        7.94      3.39 o 
   5   7   8       31.19       47.52      5.81 o 
 -12   8   8       64.91       65.14     10.71 o 
 -10   8   8        0.14        3.09      6.70 o 
  -8   8   8        0.24       -3.08      4.98 o 
  -6   8   8       41.70       35.03      4.18 o 
  -4   8   8       47.37       48.75      4.40 o 
  -2   8   8       52.19       47.68      4.09 o 
   0   8   8       24.67       21.64      4.18 o 
   2   8   8       11.42        8.59      4.23 o 
   4   8   8        0.66       -0.48      4.76 o 
   6   8   8       99.68       96.03     11.44 o 
 -11   9   8        4.53        6.47      9.48 o 
  -9   9   8        9.00        4.69      5.33 o 
  -7   9   8        0.28       -1.09      4.93 o 
  -5   9   8       33.36       28.45      5.22 o 
  -3   9   8       15.29       16.17      4.17 o 
  -1   9   8        2.34        3.20      4.81 o 
   1   9   8       11.89       12.01      5.10 o 
   3   9   8        0.46        2.34      7.58 o 
  -4  10   8       68.71       60.96      7.90 o 
  -2  10   8        9.35       13.98      7.26 o 
   0  10   8        7.88        6.16      9.96 o 
 -17   1   9        2.16        4.33      5.71 o 
 -15   1   9      239.96      236.49      9.41 o 
 -13   1   9      111.98      123.82      4.97 o 
 -11   1   9        6.74        6.53      2.46 o 
  -9   1   9      148.62      158.84      3.69 o 
  -7   1   9       27.14       33.88      3.15 o 
  -5   1   9       34.91       32.87      4.04 o 
  -3   1   9      128.47      142.72      4.22 o 
  -1   1   9      102.97       79.99      3.83 o 
   1   1   9      283.58      260.13      5.57 o 
   3   1   9      439.17      415.26      6.93 o 
   5   1   9       42.56       40.48      4.22 o 
   7   1   9        7.47        7.99      3.74 o 
   9   1   9        1.44        5.30      5.01 o 
 -18   2   9      136.59      125.38      8.13 o 
 -16   2   9      115.71      115.48      6.31 o 
 -14   2   9        6.02        5.61      3.59 o 
 -12   2   9      104.42       99.11      3.71 o 
 -10   2   9      320.16      283.68      4.27 o 
  -8   2   9       13.25        5.45      2.44 o 
  -6   2   9       49.81       31.02      3.33 o 
  -4   2   9      179.11      170.21      3.78 o 
  -2   2   9        0.34        1.26      1.74 o 
   0   2   9       13.36        8.61      3.30 o 
   2   2   9      262.50      236.45      5.63 o 
   4   2   9      194.44      198.53      5.58 o 
   6   2   9       93.83       81.43      4.68 o 
   8   2   9        0.49        1.20      4.49 o 
  10   2   9       18.60       31.82      9.66 o 
 -15   3   9       28.55       29.30      4.15 o 
 -13   3   9        8.88        5.97      3.47 o 
 -11   3   9      383.99      367.11      5.39 o 
  -9   3   9       16.50       12.89      2.34 o 
  -7   3   9       56.30       60.57      3.73 o 
  -5   3   9       85.75       92.37      3.16 o 
  -3   3   9       43.21       44.25      2.17 o 
  -1   3   9     1084.45     1050.16      8.87 o 
   1   3   9        9.83        7.75      3.41 o 
   3   3   9       17.41       16.54      3.62 o 
   5   3   9      164.59      158.32      5.40 o 
   7   3   9        3.05        3.50      4.60 o 
   9   3   9       81.30       97.15      8.13 o 
 -14   4   9       12.09       14.17      4.27 o 
 -12   4   9       55.85       54.84      3.78 o 
 -10   4   9       41.45       35.17      3.06 o 
  -8   4   9      228.45      189.77      5.00 o 
  -6   4   9       46.12       41.99      3.51 o 
  -4   4   9      154.82      154.84      3.44 o 
  -2   4   9      104.13      115.46      3.22 o 
   0   4   9       91.66       92.40      3.87 o 
   2   4   9       29.12       29.21      3.68 o 
   4   4   9       20.39       23.13      4.36 o 
   6   4   9       52.18       55.76      6.17 o 
   8   4   9       71.21       69.61      7.38 o 
 -15   5   9       23.10        9.94      9.89 o 
 -13   5   9        4.67        3.20      6.14 o 
 -11   5   9        1.66        3.76      6.29 o 
  -9   5   9       60.91       64.07      5.00 o 
  -7   5   9       60.67       61.45      3.79 o 
  -5   5   9       20.98       19.91      3.13 o 
  -3   5   9      180.68      174.45      4.48 o 
  -1   5   9        4.04        1.87      4.17 o 
   1   5   9      390.26      404.12      7.54 o 
   3   5   9       30.53       34.81      4.40 o 
   5   5   9        3.28        4.48      3.47 o 
   7   5   9      229.95      261.62      7.20 o 
 -14   6   9       89.22       94.97     11.55 o 
 -12   6   9       29.08       33.24      7.08 o 
 -10   6   9       16.06       21.19      6.94 o 
  -8   6   9       17.66       17.71      4.25 o 
  -6   6   9      295.30      282.52      8.53 o 
  -4   6   9       18.94       20.29      2.83 o 
  -2   6   9      172.00      186.76      4.93 o 
   0   6   9      122.59      134.61      6.20 o 
   2   6   9        0.08        0.89      4.35 o 
   4   6   9        1.13        1.55      3.94 o 
   6   6   9        5.44        7.40      4.73 o 
 -13   7   9       22.37       20.78      6.96 o 
 -11   7   9        3.21        0.56      6.93 o 
  -9   7   9        2.22        3.04      6.38 o 
  -7   7   9        5.91        4.36      3.85 o 
  -5   7   9       12.41        9.56      2.87 o 
  -3   7   9       37.97       44.41      3.95 o 
  -1   7   9       42.35       40.37      4.94 o 
   1   7   9        1.08        0.94      4.16 o 
   3   7   9      185.38      197.81      6.57 o 
   5   7   9        4.91        8.90      6.35 o 
 -10   8   9       11.17        4.16     11.24 o 
  -8   8   9       34.64       35.83      4.33 o 
  -6   8   9        4.28        1.61      4.80 o 
  -4   8   9      126.99      133.80      5.83 o 
  -2   8   9        4.08        3.69      4.35 o 
   0   8   9       36.74       42.04      5.84 o 
   2   8   9       33.92       33.10      4.92 o 
   4   8   9        2.25        5.04      6.16 o 
 -11   9   9       16.27       19.05      8.77 o 
  -9   9   9       10.64        1.14      8.29 o 
  -7   9   9        0.19       -0.25      4.47 o 
  -5   9   9        1.12        1.98      4.93 o 
  -3   9   9       19.88       17.41      4.05 o 
  -1   9   9        5.25        9.05      4.91 o 
   1   9   9        6.07        6.56      5.09 o 
  -4  10   9        0.23        0.30      7.62 o 
  -2  10   9       45.73       39.86     10.05 o 
 -16   0  10        0.03        0.61      7.93 o 
 -14   0  10      182.88      188.52      8.28 o 
 -12   0  10      632.76      615.28      9.27 o 
 -10   0  10      160.06      159.35      5.73 o 
  -8   0  10      372.15      328.41      6.78 o 
  -6   0  10     1722.29     1654.24     31.45 o 
  -4   0  10      226.04      225.29      7.67 o 
  -2   0  10      159.20      137.07      6.42 o 
   0   0  10       95.20       89.20      5.14 o 
   2   0  10      306.65      245.26      8.19 o 
   4   0  10      448.92      359.66      9.85 o 
   6   0  10        0.01       -0.38      5.81 o 
   8   0  10       77.66       83.13      8.37 o 
 -17   1  10        6.20        8.47      4.77 o 
 -15   1  10        8.83       15.13      4.68 o 
 -13   1  10       57.54       53.40      4.37 o 
 -11   1  10       16.83       15.51      2.92 o 
  -9   1  10      108.59      107.25      3.57 o 
  -7   1  10      332.33      353.97      6.28 o 
  -5   1  10     1272.64     1202.07      9.68 o 
  -3   1  10     1911.06     1724.80     11.91 o 
  -1   1  10      332.58      303.36      5.90 o 
   1   1  10      246.25      222.28      5.67 o 
   3   1  10      111.13       96.88      4.93 o 
   5   1  10        1.39        1.56      3.58 o 
   7   1  10        0.04        0.85      3.99 o 
   9   1  10       25.60       29.68      9.67 o 
 -18   2  10        2.22        7.88      5.64 o 
 -16   2  10       33.11       29.94      4.88 o 
 -14   2  10      112.28      110.37      5.38 o 
 -12   2  10       67.44       63.44      3.39 o 
 -10   2  10      605.73      561.04      8.00 o 
  -8   2  10      290.62      309.31      6.30 o 
  -6   2  10      145.96      129.18      4.64 o 
  -4   2  10      780.46      747.62      6.67 o 
  -2   2  10       14.39       11.92      3.33 o 
   0   2  10      173.06      153.96      5.00 o 
   2   2  10       41.61       23.34      4.00 o 
   4   2  10       25.64       22.58      4.07 o 
   6   2  10      134.99      138.43      5.51 o 
   8   2  10       11.20        9.02      6.67 o 
 -15   3  10        0.13        2.05      3.78 o 
 -13   3  10        2.87        2.49      3.38 o 
 -11   3  10       22.91       25.16      3.04 o 
  -9   3  10       68.75       67.42      3.57 o 
  -7   3  10      352.46      354.05      6.98 o 
  -5   3  10      251.22      245.19      4.60 o 
  -3   3  10      121.83      134.50      2.87 o 
  -1   3  10       96.33       97.62      4.27 o 
   1   3  10      491.27      498.11      9.53 o 
   3   3  10        0.83       -1.90      3.77 o 
   5   3  10       15.64       14.52      4.14 o 
   7   3  10       32.45       33.59      5.25 o 
 -16   4  10       33.06       32.43     10.26 o 
 -14   4  10        2.18        3.23      4.16 o 
 -12   4  10      126.20      123.92      5.80 o 
 -10   4  10       41.56       42.44      4.24 o 
  -8   4  10      616.88      572.91      7.40 o 
  -6   4  10       23.16       27.50      2.57 o 
  -4   4  10      398.25      368.08      4.91 o 
  -2   4  10      522.04      498.32      5.55 o 
   0   4  10      329.96      294.77      5.76 o 
   2   4  10        0.36        1.55      3.59 o 
   4   4  10        1.18        2.62      5.04 o 
   6   4  10       33.75       45.73      5.55 o 
 -15   5  10        5.28        0.36     10.18 o 
 -13   5  10        8.19       10.37      6.59 o 
 -11   5  10        5.82       10.17      6.06 o 
  -9   5  10       80.85       78.42      4.60 o 
  -7   5  10       25.68       21.10      3.48 o 
  -5   5  10       44.55       40.80      3.12 o 
  -3   5  10       45.41       38.21      3.61 o 
  -1   5  10       90.48       96.40      5.31 o 
   1   5  10      365.76      347.67      8.43 o 
   3   5  10      298.68      298.43      7.11 o 
   5   5  10       62.49       78.00      5.02 o 
   7   5  10       33.23       39.84      9.92 o 
 -14   6  10        8.61        8.37     10.03 o 
 -12   6  10       15.89        9.81      6.26 o 
 -10   6  10      130.36      128.80      6.59 o 
  -8   6  10        0.07       -1.85      4.16 o 
  -6   6  10      430.12      408.46      5.82 o 
  -4   6  10        7.58       10.05      3.32 o 
  -2   6  10       24.50       28.05      3.55 o 
   0   6  10       86.56       85.19      5.25 o 
   2   6  10       54.73       63.35      5.35 o 
   4   6  10        8.43       17.99      5.11 o 
   6   6  10        6.27        6.16      8.30 o 
 -11   7  10        8.42       11.61      6.99 o 
  -9   7  10        5.67       10.59      4.62 o 
  -7   7  10       19.46       15.49      3.60 o 
  -5   7  10       14.20       14.55      3.12 o 
  -3   7  10       42.04       38.65      3.92 o 
  -1   7  10        3.86        4.18      4.25 o 
   1   7  10       22.75       25.71      4.57 o 
   3   7  10      234.51      256.22     10.47 o 
   5   7  10      262.17      261.69     14.70 o 
 -10   8  10       12.02       19.99      6.08 o 
  -8   8  10       40.23       43.29      4.55 o 
  -6   8  10        2.59        7.08      4.81 o 
  -4   8  10       58.18       59.25      4.27 o 
  -2   8  10       11.62       13.03      4.22 o 
   0   8  10       44.86       45.82      4.90 o 
   2   8  10       64.96       63.14      7.64 o 
  -9   9  10       11.91       13.88      7.65 o 
  -7   9  10        0.00        0.80      5.77 o 
  -5   9  10       19.75       20.52      5.23 o 
  -3   9  10        3.14        4.67      5.03 o 
  -1   9  10       13.98       15.44      5.37 o 
   1   9  10        5.79        5.91      9.02 o 
  -4  10  10        0.79        5.46      7.76 o 
 -17   1  11       13.35       16.18      5.21 o 
 -15   1  11       34.68       35.33      4.49 o 
 -13   1  11       51.78       52.42      3.98 o 
 -11   1  11       22.32       30.72      3.29 o 
  -9   1  11       94.96       80.97      3.93 o 
  -7   1  11       27.93       29.79      5.01 o 
  -5   1  11       74.20       73.63      4.62 o 
  -3   1  11        1.63        1.27      3.48 o 
  -1   1  11      625.97      604.34      8.01 o 
   1   1  11       92.51       61.13      3.93 o 
   3   1  11       12.63       10.26      4.12 o 
   5   1  11        0.06        1.15      4.08 o 
   7   1  11        3.23       -1.94      4.25 o 
 -18   2  11        0.16       -2.95      6.34 o 
 -16   2  11        0.48       -1.93      4.48 o 
 -14   2  11        3.28        7.42      3.37 o 
 -12   2  11        7.26        7.30      2.82 o 
 -10   2  11      243.67      212.34      5.03 o 
  -8   2  11      376.59      344.15      6.35 o 
  -6   2  11     1018.09      959.18     10.30 o 
  -4   2  11      371.59      354.39      7.40 o 
  -2   2  11      607.04      590.09      7.81 o 
   0   2  11       44.19       50.92      4.18 o 
   2   2  11       52.45       35.89      4.04 o 
   4   2  11       30.64       38.80      4.56 o 
   6   2  11        6.91       11.19      4.35 o 
 -17   3  11        5.71        1.98      8.02 o 
 -15   3  11        2.64        8.00      4.68 o 
 -13   3  11        1.58        2.13      3.29 o 
 -11   3  11       37.51       35.68      3.07 o 
  -9   3  11        0.50        6.58      3.33 o 
  -7   3  11        1.79        2.42      3.09 o 
  -5   3  11       92.40       92.86      4.17 o 
  -3   3  11       79.40       81.60      3.19 o 
  -1   3  11     1044.78      957.32     10.61 o 
   1   3  11      315.28      290.66      8.12 o 
   3   3  11       15.35       11.16      4.02 o 
   5   3  11       20.57       20.64      4.38 o 
   7   3  11       55.33       69.90      9.67 o 
 -16   4  11       29.28       27.04     10.51 o 
 -14   4  11       17.12       21.01      4.68 o 
 -12   4  11       22.65       23.07      4.19 o 
 -10   4  11      153.01      150.20      5.49 o 
  -8   4  11      812.41      750.81      8.69 o 
  -6   4  11       61.59       52.85      3.28 o 
  -4   4  11       70.19       69.34      3.18 o 
  -2   4  11      291.63      301.91      6.12 o 
   0   4  11      106.45      115.27      4.81 o 
   2   4  11       98.50      102.76      4.78 o 
   4   4  11       29.47       33.07      5.48 o 
   6   4  11        2.57       -0.32      8.25 o 
 -15   5  11        1.93        1.90     10.83 o 
 -13   5  11        1.18        8.12      6.67 o 
 -11   5  11        0.17        0.08      4.05 o 
  -9   5  11       16.77       21.92      4.87 o 
  -7   5  11        0.32        3.77      3.22 o 
  -5   5  11      120.87      115.06      3.91 o 
  -3   5  11      248.70      253.59      7.48 o 
  -1   5  11        0.19        0.11      5.39 o 
   1   5  11      193.50      200.73     11.06 o 
   3   5  11       38.65       40.17      5.66 o 
   5   5  11       24.42       37.45      7.03 o 
 -14   6  11       29.44       31.16     12.02 o 
 -12   6  11        0.35       -3.83      5.42 o 
 -10   6  11       54.35       46.96      5.51 o 
  -8   6  11       12.63       10.33      3.94 o 
  -6   6  11       62.02       63.73      3.51 o 
  -4   6  11       45.99       47.18      4.00 o 
  -2   6  11      198.76      196.41      6.36 o 
   0   6  11      204.73      212.95      6.92 o 
   2   6  11       49.09       45.21      5.25 o 
   4   6  11        0.52        8.04      9.00 o 
 -11   7  11       16.93       12.99      6.65 o 
  -9   7  11        0.95        3.92      4.05 o 
  -7   7  11       12.93        6.71      3.55 o 
  -5   7  11      217.29      206.04      5.62 o 
  -3   7  11       31.94       34.51      4.01 o 
  -1   7  11        3.69        4.31      4.30 o 
   1   7  11       25.73       26.12      4.98 o 
   3   7  11        0.02       13.05     10.30 o 
 -10   8  11       24.18       34.47      6.54 o 
  -8   8  11        0.34        0.36      4.90 o 
  -6   8  11        5.58        4.15      4.47 o 
  -4   8  11       74.79       79.47      4.63 o 
  -2   8  11        4.73        4.13      4.70 o 
   0   8  11       45.37       48.34      6.03 o 
  -7   9  11       38.77       36.73      6.75 o 
  -5   9  11        2.67        2.64      5.46 o 
  -3   9  11       25.80       28.64      6.36 o 
 -16   0  12        9.84        7.40      5.66 o 
 -14   0  12        0.86        4.35      4.90 o 
 -12   0  12      337.14      343.87      8.04 o 
 -10   0  12       20.36       27.51      5.69 o 
  -8   0  12      245.11      237.88      8.73 o 
  -6   0  12     4244.54     4226.94     27.40 o 
  -4   0  12     2973.15     2933.49     23.14 o 
  -2   0  12     1329.57     1239.43     18.03 o 
   0   0  12        2.79        2.14      5.27 o 
   2   0  12       30.99       27.66      6.12 o 
   4   0  12       12.82       19.76      6.24 o 
   6   0  12        0.01       -0.18      6.09 o 
 -17   1  12        5.62        5.23      5.79 o 
 -15   1  12       93.63       90.64      5.05 o 
 -13   1  12      194.15      171.79      5.17 o 
 -11   1  12      537.70      471.37      6.22 o 
  -9   1  12      320.17      288.75      6.46 o 
  -7   1  12        1.54        0.43      3.56 o 
  -5   1  12       14.15       15.36      4.28 o 
  -3   1  12      207.08      213.86      5.89 o 
  -1   1  12        7.79       10.52      4.04 o 
   1   1  12      228.07      199.99      5.81 o 
   3   1  12      173.61      143.28      5.56 o 
   5   1  12       88.00       73.52      5.02 o 
   7   1  12       13.23        6.48      9.50 o 
 -16   2  12       30.00       31.99      4.29 o 
 -14   2  12       75.15       74.88      4.48 o 
 -12   2  12        8.18       10.70      2.73 o 
 -10   2  12      221.95      200.66      4.92 o 
  -8   2  12      806.10      783.36      9.08 o 
  -6   2  12      236.20      242.21      5.98 o 
  -4   2  12     2033.36     1973.75     13.55 o 
  -2   2  12      462.24      459.27      8.47 o 
   0   2  12      282.65      263.92      6.40 o 
   2   2  12        0.76        1.54      3.79 o 
   4   2  12        0.01        2.02      4.09 o 
   6   2  12        0.16        0.92      5.10 o 
 -17   3  12        1.67        0.06      7.95 o 
 -15   3  12        5.71       11.94      4.19 o 
 -13   3  12      106.85      112.16      4.52 o 
 -11   3  12       36.25       29.63      4.31 o 
  -9   3  12      137.13      111.72      7.03 o 
  -7   3  12      473.98      426.14      6.26 o 
  -5   3  12      131.76      128.38      6.63 o 
  -3   3  12      231.78      231.84      6.81 o 
  -1   3  12       57.94       39.00      4.20 o 
   1   3  12       39.01       36.48      4.12 o 
   3   3  12       75.16       81.88      4.51 o 
   5   3  12       29.54       27.30      4.69 o 
 -16   4  12        4.48        3.02     10.61 o 
 -14   4  12       47.72       55.17      5.02 o 
 -12   4  12       12.90       15.69      3.96 o 
 -10   4  12      379.56      388.25      8.73 o 
  -8   4  12      103.94      117.84      3.89 o 
  -6   4  12      138.67      138.86      4.31 o 
  -4   4  12      133.52      123.15      6.25 o 
  -2   4  12      461.78      431.40      9.35 o 
   0   4  12      164.59      158.59      7.10 o 
   2   4  12       30.57       23.73      5.18 o 
   4   4  12        6.45       10.02      5.59 o 
   6   4  12        1.06        1.82      8.42 o 
 -15   5  12        2.13       13.33     11.46 o 
 -13   5  12        5.10        5.36      5.28 o 
 -11   5  12        6.34       14.21      4.92 o 
  -9   5  12       74.12       62.63      4.56 o 
  -7   5  12      321.99      287.08      5.92 o 
  -5   5  12       27.82       22.68      3.46 o 
  -3   5  12       95.06       85.44      6.99 o 
  -1   5  12      183.54      184.15      7.64 o 
   1   5  12       18.43       15.03      5.57 o 
   3   5  12        7.54        7.21      5.04 o 
   5   5  12        2.13        5.76      6.57 o 
 -12   6  12      259.70      303.03      9.36 o 
 -10   6  12       87.20       89.37      5.44 o 
  -8   6  12       92.31       90.78      5.23 o 
  -6   6  12       24.13       25.61      3.20 o 
  -4   6  12        6.68        4.11      4.21 o 
  -2   6  12       23.70       30.48      4.75 o 
   0   6  12       64.67       52.09      5.46 o 
   2   6  12       92.48       97.73      5.92 o 
 -11   7  12       11.83       24.55      6.17 o 
  -9   7  12       31.75       31.03      4.52 o 
  -7   7  12        1.49        5.92      3.64 o 
  -5   7  12        0.38        1.75      4.28 o 
  -3   7  12        7.48        7.05      4.32 o 
  -1   7  12       12.20        9.41      4.93 o 
   1   7  12       49.24       40.25     11.07 o 
 -10   8  12       75.21       83.97      8.82 o 
  -8   8  12        1.53        1.22      5.44 o 
  -6   8  12       30.36       20.03      8.63 o 
  -4   8  12        5.98        6.67      5.30 o 
  -2   8  12        0.39        1.95      5.62 o 
   0   8  12        0.00        7.10     11.77 o 
 -17   1  13        2.22        6.81      8.60 o 
 -15   1  13       17.88       15.76      4.18 o 
 -13   1  13       20.02       21.27      3.87 o 
 -11   1  13        7.65       12.64      4.11 o 
  -9   1  13      244.60      224.67      7.22 o 
  -7   1  13      104.19      104.10      5.26 o 
  -5   1  13       28.18       26.49      3.90 o 
  -3   1  13        4.28        3.86      3.64 o 
  -1   1  13       25.78       25.03      3.97 o 
   1   1  13        2.26        5.46      3.94 o 
   3   1  13       32.01       34.75      4.57 o 
   5   1  13       16.53       19.85      7.08 o 
 -16   2  13        3.76        1.91      5.92 o 
 -14   2  13        0.01       -1.27      3.42 o 
 -12   2  13        1.60        1.12      2.97 o 
 -10   2  13       15.78       13.70      4.01 o 
  -8   2  13      330.97      334.13      5.59 o 
  -6   2  13      685.78      700.81      8.94 o 
  -4   2  13        6.05        6.76      3.72 o 
  -2   2  13       64.97       66.13      4.59 o 
   0   2  13       34.12       22.43      4.18 o 
   2   2  13        5.51        4.80      4.09 o 
   4   2  13        5.52        6.45      4.50 o 
   6   2  13        0.97       -1.58      8.17 o 
 -17   3  13      104.28      114.02     11.31 o 
 -15   3  13       48.69       45.55      5.49 o 
 -13   3  13       86.33       90.62      5.26 o 
 -11   3  13        6.68        3.17      4.55 o 
  -9   3  13      314.27      274.33      5.85 o 
  -7   3  13      210.85      197.76      5.50 o 
  -5   3  13        1.38        3.23      3.51 o 
  -3   3  13        0.01        1.38      3.54 o 
  -1   3  13        8.32        6.30      3.70 o 
   1   3  13       23.12       23.83      4.21 o 
   3   3  13        0.34        0.09      4.00 o 
   5   3  13        3.61       -0.36      8.99 o 
 -16   4  13       40.40       60.26     11.51 o 
 -14   4  13       10.16       16.33      5.69 o 
 -12   4  13        1.93        2.41      4.91 o 
 -10   4  13      130.77      143.08      6.80 o 
  -8   4  13      198.48      212.57      7.96 o 
  -6   4  13       62.41       64.99      5.81 o 
  -4   4  13       28.14       26.29      5.30 o 
  -2   4  13       55.96       40.53      5.57 o 
   0   4  13       35.04       34.65      5.71 o 
   2   4  13        5.33        2.24      5.11 o 
   4   4  13        3.18        3.51      8.41 o 
 -13   5  13        0.12        1.07      4.84 o 
 -11   5  13       10.91       13.04      5.30 o 
  -9   5  13        0.94        5.95      4.41 o 
  -7   5  13       22.89       18.50      3.69 o 
  -5   5  13      162.44      153.98      6.13 o 
  -3   5  13       40.48       31.40      5.88 o 
  -1   5  13        0.26        4.24      5.39 o 
   1   5  13        2.78        5.64      5.65 o 
   3   5  13        1.35       -2.61      8.91 o 
 -12   6  13       28.01       26.29      5.77 o 
 -10   6  13      110.03      119.41      6.11 o 
  -8   6  13        8.02       14.49      3.79 o 
  -6   6  13       24.05       20.69      4.76 o 
  -4   6  13        3.13       -0.73      4.34 o 
  -2   6  13        0.48       -0.58      4.47 o 
   0   6  13       13.04        5.49      4.44 o 
   2   6  13        0.79       11.52      9.37 o 
 -11   7  13        1.13       -7.45      8.56 o 
  -9   7  13       17.42       16.75      4.10 o 
  -7   7  13        0.16        1.96      4.13 o 
  -5   7  13       60.76       57.22      5.34 o 
  -3   7  13       44.67       33.82      5.52 o 
  -1   7  13       11.17       10.85     11.70 o 
   1   7  13        0.00       -1.50     10.55 o 
 -10   8  13        0.25        2.13      8.90 o 
  -4   8  13       11.42        2.91      8.46 o 
 -16   0  14        1.35        3.06      8.76 o 
 -14   0  14       32.03       25.00      5.89 o 
 -12   0  14       43.63       30.33      6.24 o 
 -10   0  14       11.46        4.46      5.86 o 
  -8   0  14      147.39      135.83      7.37 o 
  -6   0  14       78.81       77.74      7.01 o 
  -4   0  14        5.29        7.99      5.36 o 
  -2   0  14        4.29        0.28      5.59 o 
   0   0  14        2.83        4.57      5.66 o 
   2   0  14        7.13        9.71      5.98 o 
   4   0  14       42.06       65.01     11.47 o 
 -17   1  14        8.45        5.61      8.66 o 
 -15   1  14        6.14        8.04      3.90 o 
 -13   1  14        1.17        1.85      3.58 o 
 -11   1  14      151.23      138.48      5.61 o 
  -9   1  14       39.28       42.31      4.37 o 
  -7   1  14       16.54       12.72      4.30 o 
  -5   1  14       25.84       24.04      3.93 o 
  -3   1  14        2.08        5.56      3.82 o 
  -1   1  14        2.70        3.88      3.58 o 
   1   1  14       29.38       35.76      4.73 o 
   3   1  14        1.94        4.85      4.43 o 
 -16   2  14       16.23        9.73      8.66 o 
 -14   2  14        2.56        4.15      4.27 o 
 -12   2  14       11.84        9.81      4.72 o 
 -10   2  14        5.49        7.24      3.85 o 
  -8   2  14       53.66       49.35      4.49 o 
  -6   2  14        1.13       -3.57      3.99 o 
  -4   2  14       12.23       10.81      3.78 o 
  -2   2  14        1.04        2.74      3.59 o 
   0   2  14        3.27        5.78      4.11 o 
   2   2  14        6.60       11.99      4.15 o 
   4   2  14       13.94       16.52      8.84 o 
 -15   3  14        0.13        0.19      6.23 o 
 -13   3  14        8.66       10.77      6.91 o 
 -11   3  14       70.90       68.31      5.92 o 
  -9   3  14       28.98       29.20      3.63 o 
  -7   3  14        0.56       -1.92      3.68 o 
  -5   3  14        3.62        6.13      3.77 o 
  -3   3  14        6.83        7.87      3.75 o 
  -1   3  14       21.12       30.43      4.21 o 
   1   3  14        4.55        2.28      4.91 o 
   3   3  14       26.84       53.23     11.33 o 
 -16   4  14       56.15       72.20     12.21 o 
 -14   4  14        4.07        5.67      9.64 o 
 -12   4  14       26.08       32.25      5.55 o 
 -10   4  14       33.12       24.31      5.02 o 
  -8   4  14       59.05       56.33      4.69 o 
  -6   4  14        4.30        0.80      4.57 o 
  -4   4  14        8.11        3.76      5.24 o 
  -2   4  14        5.76        2.29      5.49 o 
   0   4  14        2.62        1.50      5.79 o 
   2   4  14        5.92        9.82      9.84 o 
 -13   5  14       21.00       22.57     12.53 o 
 -11   5  14      105.27      101.57      6.75 o 
  -9   5  14       96.67       88.95      5.29 o 
  -7   5  14        0.02        0.72      4.31 o 
  -5   5  14        6.09        5.66      5.20 o 
  -3   5  14        8.07       11.86      5.32 o 
  -1   5  14        4.72        7.04      5.74 o 
   1   5  14       11.73       24.92      9.86 o 
 -12   6  14       21.71       22.50      8.96 o 
 -10   6  14       10.42       10.32      4.68 o 
  -8   6  14        0.27        1.30      4.57 o 
  -6   6  14        0.21       -0.26      4.55 o 
  -4   6  14        3.06        4.14      4.71 o 
  -2   6  14        0.33        8.13      7.38 o 
   0   6  14        0.19       -2.69     11.39 o 
  -9   7  14        2.92        0.84      7.40 o 
  -5   7  14        0.43       -1.35      7.92 o 
  -3   7  14        7.88        7.23      9.30 o 
 -15   1  15        3.33        2.04      5.64 o 
 -13   1  15       24.40       20.22      4.28 o 
 -11   1  15        1.14       -2.66      4.77 o 
  -9   1  15       10.91       12.36      4.19 o 
  -7   1  15        7.17        7.22      3.76 o 
  -5   1  15        7.14        9.64      3.91 o 
  -3   1  15       14.46       16.29      4.19 o 
  -1   1  15        0.89        1.84      4.01 o 
   1   1  15       23.09       29.98      4.58 o 
   3   1  15       56.94       69.35     11.13 o 
 -14   2  15       23.03       19.78      6.60 o 
 -12   2  15       13.47       16.44      6.72 o 
 -10   2  15        6.59       10.24      3.55 o 
  -8   2  15        2.27        3.32      4.03 o 
  -6   2  15        3.16        4.52      3.79 o 
  -4   2  15        0.68        0.90      4.03 o 
  -2   2  15        9.03        9.56      4.41 o 
   0   2  15        5.16        3.63      4.19 o 
   2   2  15        9.57       13.68      8.44 o 
 -15   3  15        0.09        2.58      9.60 o 
 -13   3  15        7.48        4.13      6.74 o 
 -11   3  15       15.16       12.63      5.51 o 
  -9   3  15        1.40        1.37      4.74 o 
  -7   3  15       34.79       48.22      5.65 o 
  -5   3  15        1.35       -0.22      5.02 o 
  -3   3  15        0.00        3.64      5.69 o 
  -1   3  15       18.72       15.47      6.07 o 
   1   3  15      107.97      129.60     13.40 o 
 -14   4  15        0.83       -5.77     11.82 o 
 -12   4  15        2.68        1.82      4.62 o 
 -10   4  15       12.55       11.20      4.53 o 
  -8   4  15        0.19        1.48      5.11 o 
  -6   4  15        0.18        2.65      5.08 o 
  -4   4  15        1.87        0.87      5.09 o 
  -2   4  15        1.56        3.69      5.19 o 
   0   4  15        9.84        8.00     11.77 o 
 -11   5  15       19.02       20.45      6.67 o 
  -9   5  15        1.12        1.03      4.62 o 
  -7   5  15        2.19        8.88      4.62 o 
  -5   5  15       42.43       60.12      6.23 o 
  -3   5  15        0.00       -0.36      7.31 o 
 -12   6  15        2.65       -2.07      8.54 o 
 -10   6  15        0.08        3.57      6.66 o 
  -6   6  15        2.06        0.80      8.15 o 
  -4   6  15        2.70        0.42      8.38 o 
  -5   7  15        2.72        0.42      8.98 o 
 -12   0  16       11.19       18.81     10.24 o 
 -10   0  16        2.32        2.85      6.29 o 
  -8   0  16       58.06       77.27      7.34 o 
  -6   0  16       35.18       33.45      6.49 o 
  -4   0  16      104.80      119.95      6.94 o 
  -2   0  16      169.05      173.47     14.48 o 
   0   0  16      116.50      135.55     11.57 o 
 -13   1  16        1.77        1.18      5.00 o 
 -11   1  16       17.15       16.85      4.76 o 
  -9   1  16       20.18       32.41      4.12 o 
  -7   1  16       24.81       16.74      4.14 o 
  -5   1  16       77.38       78.69      5.42 o 
  -3   1  16       68.81       82.84      5.13 o 
  -1   1  16       57.09       78.83      5.78 o 
   1   1  16        1.72        7.94      8.37 o 
 -14   2  16        4.85        4.32     10.37 o 
 -12   2  16        1.26        1.83      4.41 o 
 -10   2  16        0.25        1.63      4.31 o 
  -8   2  16        0.56       -0.02      3.88 o 
  -6   2  16       75.61       97.72      5.43 o 
  -4   2  16       67.94       55.64      4.91 o 
  -2   2  16      133.25      153.61      7.72 o 
 -13   3  16        0.82        5.38     11.76 o 
 -11   3  16        1.69        2.36      5.13 o 
  -9   3  16        2.68        5.31      4.93 o 
  -7   3  16       10.10       15.18      5.58 o 
  -5   3  16        8.16       12.08      5.81 o 
  -3   3  16       21.67       23.09      6.24 o 
 -12   4  16       30.31       35.83     10.22 o 
 -10   4  16        0.47        3.79      6.37 o 
  -8   4  16        0.55       -0.56      5.63 o 
  -6   4  16        4.70        6.42      5.91 o 
  -4   4  16      102.96      118.13     12.14 o 
 -11   5  16        9.65        8.06      9.24 o 
  -9   5  16       23.31       40.34     11.33 o 
  -7   5  16        1.61        3.39      7.82 o 
  -5   5  16       20.26       23.46      9.10 o 
  -6   6  16        0.85       -3.55      8.69 o 
 -13   1  17        1.75       -0.17      5.31 o 
 -11   1  17       37.06       47.76      4.77 o 
  -9   1  17       74.81       96.47      5.17 o 
  -7   1  17        0.01        1.92      4.33 o 
  -5   1  17       14.01       15.09      4.68 o 
  -3   1  17        0.00       -1.10      6.18 o 
  -1   1  17       16.09       18.25      9.46 o 
 -14   2  17       97.75      131.85     14.73 o 
 -12   2  17        6.41        9.63      6.46 o 
 -10   2  17       53.18       60.70      4.97 o 
  -8   2  17       44.54       48.30      5.00 o 
  -6   2  17       13.81       15.68      4.50 o 
  -4   2  17       60.84       83.28      8.27 o 
  -9   3  17        1.25       -1.84      8.10 o 
  -7   3  17      120.27      145.32     13.03 o 
  -5   3  17        2.95        8.66     10.88 o 
 -12   4  17       59.90       91.64     12.15 o 
  -8   4  17       67.42       71.45     11.03 o 
  -6   4  17       89.68       94.38     12.63 o 
  -7   5  17        1.34        1.61      9.08 o 
 -12   0  18       96.05      104.05     13.86 o 
 -10   0  18       90.91      109.33      9.36 o 
  -8   0  18        7.62       10.02      7.28 o 
  -6   0  18       38.70       45.25      9.21 o 
  -4   0  18       21.29       29.60     10.16 o 
 -13   1  18        1.52        4.96      9.03 o 
 -11   1  18       59.92       78.41      6.40 o 
  -9   1  18       64.59       83.25      6.77 o 
  -7   1  18       16.21       14.45      6.63 o 
  -5   1  18       33.32       35.84      9.32 o 
  -3   1  18       17.35       19.21      8.64 o 
 -10   2  18       26.11       30.13      9.38 o 
  -8   2  18       36.70       42.57     12.05 o 
  -9   3  18       20.61       17.30      8.96 o 
  -9   1  19       23.38       38.04      9.81 o 
  -7   1  19       12.45       19.63      8.35 o 
                                                 
